# Supplementary material for: Single-Cell RNA Sequencing Analysis of Chicken Anterior Pituitary: A Bird’s-Eye View on Vertebrate Pituitary
Source: Front Physiol. 2021 Jun 29;12:562817. doi: 10.3389/fphys.2021.562817 (PMC8276247; doi:10.3389/fphys.2021.562817)
Supplement: Supplementary file 2 [file Data_Sheet_2.xlsx]

## Sheet: Pituitary.allmarkers
	p_val	avg_log2FC	pct.1	pct.2	p_val_adj	cluster	gene	chromosome_name	description
GRP	0	5.84597	0.964	0.683	0	Gona	GRP	Z	gastrin releasing peptide [Source:NCBI gene;Acc:425213]
LHB	0	4.66732	0.995	0.548	0	Gona	LHB		luteinizing hormone subunit beta
RLN3	0	4.56516	0.66	0.04	0	Gona	RLN3	Z	relaxin 3 [Source:NCBI gene;Acc:427223]
ENSGALG00000045362	0	4.33942	0.662	0.012	0	Gona	ENSGALG00000045362	5
ENSGALG00000042103	0	4.11	0.856	0.094	0	Gona	C5H11ORF96	5	chromosome 5 open reading frame, human C11orf96 [Source:NCBI gene;Acc:770209]
HPGDS	0	3.65664	0.61	0.034	0	Gona	HPGDS	4	hematopoietic prostaglandin D synthase [Source:NCBI gene;Acc:395863]
CPLX1	0	3.26626	0.44	0.006	0	Gona	CPLX1	Z	complexin 1 [Source:NCBI gene;Acc:427286]
HEXB	0	2.93505	0.395	0.013	0	Gona	HEXB	Z	hexosaminidase subunit beta [Source:NCBI gene;Acc:427204]
NR5A1	0	2.83507	0.361	0.006	0	Gona	NR5A1	17	nuclear receptor subfamily 5 group A member 1 [Source:NCBI gene;Acc:395960]
FAM189A2	0	2.75505	0.383	0.015	0	Gona	FAM189A2	Z	family with sequence similarity 189 member A2 [Source:HGNC Symbol;Acc:HGNC:24820]
CART	0	2.75297	0.377	0.015	0	Gona	CART	Z	CART prepropeptide [Source:NCBI gene;Acc:100858488]
FSHB	0	2.75006	0.312	0.015	0	Gona	FSHB	5	follicle stimulating hormone beta subunit [Source:NCBI gene;Acc:374108]
GNRHR	0	2.57029	0.303	0.007	0	Gona	GNRHR	10	gonadotropin-releasing hormone receptor [Source:NCBI gene;Acc:427517]
NRSN1	0	2.29776	0.3	0.022	0	Gona	NRSN1	2	neurensin 1 [Source:NCBI gene;Acc:420822]
RRBP1	0	2.14427	0.378	0.058	0	Gona	RRBP1	3	ribosome binding protein 1 [Source:NCBI gene;Acc:396414]
CGA	0	2.12349	0.997	0.69	0	Gona	CGA	3	glycoprotein hormones, alpha polypeptide [Source:NCBI gene;Acc:421829]
NFASC	0	2.10098	0.37	0.058	0	Gona	NFASC	26	neurofascin [Source:NCBI gene;Acc:419824]
ENSGALG00000053991	0	1.76053	0.89	0.491	0	Gona	ENSGALG00000053991	10	small EDRK-rich factor 2 [Source:NCBI gene;Acc:107054222]
PDIA3	0	1.74269	0.599	0.215	0	Gona	PDIA3	10	protein disulfide isomerase family A member 3 [Source:NCBI gene;Acc:373899]
GOT2	0	1.45427	0.372	0.084	0	Gona	GOT2	11	glutamic-oxaloacetic transaminase 2 [Source:NCBI gene;Acc:396533]
CHCHD10	0	1.45328	0.573	0.226	0	Gona	CHCHD10	15	coiled-coil-helix-coiled-coil-helix domain containing 10 [Source:NCBI gene;Acc:416933]
PIN4	0	1.39092	0.705	0.4	0	Gona	PIN4	4	peptidylprolyl cis/trans isomerase, NIMA-interacting 4 [Source:NCBI gene;Acc:422134]
ENSGALG00000006899	0	0.91591	0.875	0.718	0	Gona	ENSGALG00000006899	24	ATP synthase, H+ transporting, mitochondrial Fo complex subunit G [Source:NCBI gene;Acc:101749042]
TIMM13	3.20845158909377e-313	1.46587	0.531	0.209	0	Gona	TIMM13	28	translocase of inner mitochondrial membrane 13 [Source:NCBI gene;Acc:100859352]
SLC38A7	1.98045890285907e-311	1.41614	0.362	0.082	2.3718e-307	Gona	SLC38A7	11	solute carrier family 38 member 7 [Source:NCBI gene;Acc:107052162]
ALDOC	0	1.4622	0.542	0.22	1.62395e-304	Gona	ALDOC	19	aldolase, fructose-bisphosphate C [Source:NCBI gene;Acc:395492]
GPX4	1.21673e-278	1.46564	0.487	0.195	1.45715e-274	Gona	GPX4	28	glutathione peroxidase 4 [Source:NCBI gene;Acc:374056]
MANF	1.03435e-277	1.2673	0.59	0.277	1.23874e-273	Gona	MANF	12	mesencephalic astrocyte derived neurotrophic factor [Source:NCBI gene;Acc:107048996]
ENSGALG00000051598	3.61571e-276	1.11976	0.617	0.393	4.33018e-272	Gona	ENSGALG00000051598	Z	small EDRK-rich factor 1-like [Source:NCBI gene;Acc:107052389]
TESC	8.55612e-261	1.54176	0.422	0.147	1.02468e-256	Gona	TESC	15	tescalcin [Source:NCBI gene;Acc:771113]
HSPE1	1.49445e-253	1.38792	0.485	0.218	1.78975e-249	Gona	HSPE1	7	heat shock protein family E (Hsp10) member 1 [Source:NCBI gene;Acc:395948]
PCBD2	1.86858e-250	1.55497	0.326	0.081	2.23781e-246	Gona	PCBD2	13	pterin-4 alpha-carbinolamine dehydratase 2 [Source:NCBI gene;Acc:374030]
DPP7	8.92935e-250	1.66969	0.261	0.048	1.06938e-245	Gona	DPP7	17	dipeptidyl peptidase 7 [Source:NCBI gene;Acc:417297]
GAPDH	1.36867e-248	0.751472	0.889	0.71	1.63912e-244	Gona	GAPDH	1	glyceraldehyde-3-phosphate dehydrogenase [Source:NCBI gene;Acc:374193]
TSPAN6	7.40893e-248	1.58937	0.289	0.061	8.87294e-244	Gona	TSPAN6	4	tetraspanin 6 [Source:NCBI gene;Acc:422262]
OTUB1	1.95789e-227	0.766291	0.83	0.655	2.34476e-223	Gona	OTUB1	33	OTU deubiquitinase, ubiquitin aldehyde binding 1 [Source:NCBI gene;Acc:777320]
TNIP1	2.25768e-197	1.37109	0.274	0.069	2.7038e-193	Gona	TNIP1	13	TNFAIP3 interacting protein 1 [Source:NCBI gene;Acc:100858009]
NDUFB2	7.95168e-163	0.696858	0.78	0.607	9.52293e-159	Gona	NDUFB2	1	NADH:ubiquinone oxidoreductase subunit B2 [Source:NCBI gene;Acc:418118]
ROMO1	1.06595e-162	0.606295	0.856	0.717	1.27658e-158	Gona	ROMO1	20	reactive oxygen species modulator 1 [Source:NCBI gene;Acc:768833]
ENSGALG00000005907	1.60069e-159	1.16194	0.412	0.187	1.91699e-155	Gona	RPN1	12	ribophorin I [Source:NCBI gene;Acc:416017]
HYOU1	2.45873e-153	1.19291	0.311	0.111	2.94458e-149	Gona	HYOU1	24	hypoxia up-regulated 1 [Source:NCBI gene;Acc:428251]
ENSGALG00000037805	2.77039e-153	0.435528	0.965	0.921	3.31782e-149	Gona	RPS19	KZ626826.1	ribosomal protein S19 [Source:NCBI gene;Acc:107050719]
ENSGALG00000033441	2.10603e-145	0.911196	0.548	0.319	2.52218e-141	Gona	COX14	33	COX14, cytochrome c oxidase assembly factor [Source:NCBI gene;Acc:426880]
YBX3	7.79438e-136	1.16418	0.271	0.094	9.33455e-132	Gona	YBX3	1	Y-box binding protein 3 [Source:NCBI gene;Acc:396371]
APP	6.43169e-134	1.03211	0.34	0.14	7.70259e-130	Gona	APP	1	amyloid beta (A4) precursor protein [Source:NCBI gene;Acc:374198]
ENSGALG00000038672	9.03256e-133	0.626005	0.761	0.612	1.08174e-128	Gona	ENSGALG00000038672	23	ATPase inhibitory factor 1 [Source:NCBI gene;Acc:100857945]
RPL22L1	2.39292e-131	1.08396	0.37	0.173	2.86576e-127	Gona	RPL22L1	9	ribosomal protein L22 like 1 [Source:NCBI gene;Acc:100858296]
COX6C	1.61196e-117	0.722367	0.608	0.444	1.93048e-113	Gona	COX6C	2	cytochrome c oxidase subunit 6C [Source:NCBI gene;Acc:420243]
NDUFA1	2.06915e-101	0.637241	0.669	0.494	2.47801e-97	Gona	NDUFA1	4	NADH:ubiquinone oxidoreductase subunit A1 [Source:NCBI gene;Acc:772150]
TOMM7	7.8864e-98	0.542092	0.764	0.62	9.44475e-94	Gona	TOMM7	2	translocase of outer mitochondrial membrane 7 [Source:NCBI gene;Acc:420610]
TXN	1.39608e-95	0.702386	0.563	0.391	1.67195e-91	Gona	TXN	Z	thioredoxin [Source:NCBI gene;Acc:396437]
ENSGALG00000007936	2.70142e-73	0.862956	0.255	0.12	3.23522e-69	Gona	PGK2	4	phosphoglycerate kinase 2 [Source:NCBI gene;Acc:395833]
RAD23A	5.35465e-73	0.671565	0.493	0.325	6.41273e-69	Gona	RAD23A	30	RAD23 homolog A, nucleotide excision repair protein [Source:NCBI gene;Acc:100859241]
ATP5B	5.70472e-72	0.705014	0.44	0.287	6.83198e-68	Gona	ATP5B	33	ATP synthase, H+ transporting, mitochondrial F1 complex, beta polypeptide [Source:NCBI gene;Acc:426673]
ENSGALG00000033789	7.50538e-71	0.604196	0.4	0.238	8.98845e-67	Gona	HSP90B1	1	heat shock protein 90 beta family member 1 [Source:NCBI gene;Acc:374163]
DBI	5.1379e-69	0.725196	0.341	0.19	6.15315e-65	Gona	DBI	7	diazepam binding inhibitor, acyl-CoA binding protein [Source:NCBI gene;Acc:395263]
RPL38	2.10435e-66	0.288349	0.951	0.907	2.52016e-62	Gona	RPL38	18	ribosomal protein L38 [Source:NCBI gene;Acc:771528]
BSG	4.34223e-65	0.617808	0.367	0.216	5.20025e-61	Gona	BSG	28	basigin (Ok blood group) [Source:NCBI gene;Acc:770363]
RPS12	8.15612e-61	0.340066	0.863	0.804	9.76777e-57	Gona	RPS12	3	ribosomal protein S12 [Source:NCBI gene;Acc:421698]
UQCR10	2.48575e-59	0.563286	0.538	0.399	2.97694e-55	Gona	UQCR10	15	ubiquinol-cytochrome c reductase, complex III subunit X [Source:NCBI gene;Acc:770937]
CHURC1	1.1837e-57	0.522395	0.576	0.436	1.4176e-53	Gona	CHURC1	5	churchill domain containing 1 [Source:NCBI gene;Acc:395448]
NDUFAF8	1.51067e-57	0.71335	0.324	0.19	1.80918e-53	Gona	NDUFAF8	18	NADH:ubiquinone oxidoreductase complex assembly factor 8 [Source:NCBI gene;Acc:422071]
ENSGALG00000049239	1.82087e-54	0.671314	0.317	0.186	2.18067e-50	Gona	ENSGALG00000049239	7
CLSTN1	1.05679e-50	0.556666	0.482	0.342	1.26561e-46	Gona	CLSTN1	21	calsyntenin 1 [Source:NCBI gene;Acc:395372]
TIMM10	6.46604e-48	0.618678	0.328	0.203	7.74374e-44	Gona	TIMM10	5	translocase of inner mitochondrial membrane 10 [Source:NCBI gene;Acc:425202]
YBX1	5.29091e-45	0.51488	0.477	0.351	6.33639e-41	Gona	YBX1	21	Y-box binding protein 1 [Source:NCBI gene;Acc:386575]
YWHAE	3.35561e-43	0.562986	0.426	0.311	4.01867e-39	Gona	YWHAE	19	tyrosine 3-monooxygenase/tryptophan 5-monooxygenase activation protein epsilon [Source:NCBI gene;Acc:417554]
USMG5	3.35278e-41	0.533363	0.422	0.301	4.01528e-37	Gona	USMG5	6	up-regulated during skeletal muscle growth 5 homolog (mouse) [Source:NCBI gene;Acc:423873]
ENSGALG00000007606	9.39123e-41	0.611398	0.259	0.153	1.12469e-36	Gona	PGAM1	6	phosphoglycerate mutase 1 [Source:NCBI gene;Acc:428969]
SERP1	5.24079e-40	0.421964	0.552	0.423	6.27637e-36	Gona	SERP1	9	stress associated endoplasmic reticulum protein 1 [Source:NCBI gene;Acc:107054146]
HYPK	5.48678e-40	0.497539	0.399	0.276	6.57097e-36	Gona	HYPK	10	huntingtin interacting protein K [Source:NCBI gene;Acc:770307]
MT-CO1	1.8479e-39	0.271606	0.929	0.887	2.21305e-35	Gona	MT-CO1	MT	Cytochrome c oxidase subunit 1 [Source:UniProtKB/Swiss-Prot;Acc:P18943]
ND3	9.22946e-39	0.389602	0.604	0.478	1.10532e-34	Gona	ND3	MT	NADH dehydrogenase subunit 3 [Source:NCBI gene;Acc:39116938]
SVBP	6.69732e-37	0.344475	0.664	0.568	8.02071e-33	Gona	SVBP	21	small vasohibin binding protein [Source:NCBI gene;Acc:101749360]
ENSGALG00000033884	6.38839e-35	0.367112	0.67	0.58	7.65074e-31	Gona	EEF2	28	eukaryotic translation elongation factor 2 [Source:NCBI gene;Acc:396325]
ENSGALG00000012952	4.95904e-31	0.555953	0.259	0.165	5.93894e-27	Gona	BASP1	2	brain abundant membrane attached signal protein 1 [Source:NCBI gene;Acc:373905]
CDC26	5.08294e-31	0.48432	0.324	0.222	6.08733e-27	Gona	CDC26	17	cell division cycle 26 [Source:NCBI gene;Acc:417269]
ENO1	3.58896e-29	0.420748	0.413	0.306	4.29814e-25	Gona	ENO1	21	enolase 1, (alpha) [Source:NCBI gene;Acc:396017]
PIGBOS1	5.5193e-28	0.475374	0.329	0.232	6.60991e-24	Gona	PIGBOS1	10	PIGB opposite strand 1 [Source:NCBI gene;Acc:105694155]
ENSGALG00000003625	9.4544e-28	0.426636	0.436	0.333	1.13226e-23	Gona	NDUFS5	23	NADH:ubiquinone oxidoreductase subunit S5 [Source:NCBI gene;Acc:771510]
RPS27A	2.1921e-27	0.275661	0.762	0.683	2.62526e-23	Gona	RPS27A	3	ribosomal protein S27a [Source:NCBI gene;Acc:395796]
ENSGALG00000027151	2.56789e-27	0.316404	0.609	0.509	3.07531e-23	Gona	FKBP1A	20	FK506 binding protein 1A [Source:NCBI gene;Acc:374233]
RPL6	2.75031e-27	0.269248	0.743	0.676	3.29377e-23	Gona	RPL6	15	ribosomal protein L6 [Source:NCBI gene;Acc:373957]
PPIB	2.75633e-26	0.323684	0.577	0.475	3.30098e-22	Gona	PPIB	10	peptidylprolyl isomerase B (cyclophilin B) [Source:NCBI gene;Acc:396447]
ENSGALG00000009733	1.19192e-25	0.388073	0.41	0.311	1.42744e-21	Gona	SHFM1	2	split hand/foot malformation (ectrodactyly) type 1 [Source:NCBI gene;Acc:772237]
ENSGALG00000051266	1.43474e-23	0.307685	0.589	0.49	1.71825e-19	Gona	ENSGALG00000051266	20	ATP synthase, H+ transporting, mitochondrial F1 complex, epsilon subunit [Source:NCBI gene;Acc:768660]
NPM1	2.08311e-20	0.434289	0.289	0.21	2.49473e-16	Gona	NPM1	13	nucleophosmin [Source:NCBI gene;Acc:396203]
ENSGALG00000053766	5.05523e-20	0.357816	0.374	0.288	6.05414e-16	Gona	ENSGALG00000053766	22	bolA family member 3 [Source:NCBI gene;Acc:107054980]
NDUFA6	6.26837e-20	0.354665	0.324	0.241	7.507e-16	Gona	NDUFA6	1	NADH:ubiquinone oxidoreductase subunit A6 [Source:NCBI gene;Acc:427897]
ND4	6.68055e-20	0.295161	0.548	0.458	8.00062e-16	Gona	ND4	MT	NADH dehydrogenase subunit 4 [Source:NCBI gene;Acc:39116916]
ATP5G3	3.34067e-18	0.322472	0.434	0.353	4.00079e-14	Gona	ATP5G3	7	ATP synthase, H+ transporting, mitochondrial Fo complex subunit C3 (subunit 9) [Source:NCBI gene;Acc:424142]
CNPY3	4.63552e-15	0.371148	0.302	0.235	5.5515e-11	Gona	CNPY3	3	canopy FGF signaling regulator 3 [Source:NCBI gene;Acc:100858990]
SRA1	1.02634e-14	0.350348	0.271	0.205	1.22914e-10	Gona	SRA1	13	steroid receptor RNA activator 1 [Source:NCBI gene;Acc:427608]
PRL	0	3.95216	0.999	0.902	0	Lac	PRL	2	prolactin [Source:NCBI gene;Acc:396453]
CD24	0	2.97037	0.792	0.152	0	Lac	CD24	3	CD24 molecule [Source:NCBI gene;Acc:100859742]
TNFAIP8	0	2.28426	0.374	0.036	0	Lac	TNFAIP8	Z	TNF alpha induced protein 8 [Source:NCBI gene;Acc:427384]
ENSGALG00000003644	0	2.23033	0.348	0.052	0	Lac	ENSGALG00000003644	10	C2 calcium dependent domain containing 4A [Source:NCBI gene;Acc:427491]
SIX3	0	2.01879	0.727	0.193	0	Lac	SIX3	3	SIX homeobox 3 [Source:NCBI gene;Acc:378786]
HSPB1	0	2.01539	0.299	0.049	0	Lac	HSPB1	19	heat shock protein family B (small) member 1 [Source:NCBI gene;Acc:396227]
ENSGALG00000027786	0	1.95125	0.377	0.066	0	Lac	SOCS3	18	suppressor of cytokine signaling 3 [Source:NCBI gene;Acc:395299]
POU1F1	0	1.92693	0.382	0.068	0	Lac	POU1F1	1	POU class 1 homeobox 1 [Source:NCBI gene;Acc:374215]
H3F3B	0	1.92389	0.925	0.582	0	Lac	H3F3B	18	H3 histone, family 3B [Source:NCBI gene;Acc:396233]
ENSGALG00000014725	0	1.80201	0.277	0.047	0	Lac	PLK2	Z	polo like kinase 2 [Source:NCBI gene;Acc:427150]
STMN1	0	1.76717	0.308	0.054	0	Lac	STMN1	23	stathmin 1 [Source:NCBI gene;Acc:396057]
PKIB	0	1.7592	0.352	0.065	0	Lac	PKIB	3	protein kinase (cAMP-dependent, catalytic) inhibitor beta [Source:NCBI gene;Acc:769402]
TUBA1A	0	1.75374	0.706	0.282	0	Lac	TUBA1A	33	tubulin alpha 1a [Source:NCBI gene;Acc:429035]
EGR1	0	1.74443	0.866	0.417	0	Lac	EGR1	13	early growth response 1 [Source:NCBI gene;Acc:373931]
BTG2	0	1.61996	0.858	0.432	0	Lac	BTG2	26	BTG anti-proliferation factor 2 [Source:NCBI gene;Acc:419932]
TSC22D1	0	1.60163	0.322	0.062	0	Lac	TSC22D1	1	TSC22 domain family member 1 [Source:NCBI gene;Acc:396005]
ATF3	0	1.55385	0.591	0.276	0	Lac	ATF3	3	activating transcription factor 3 [Source:NCBI gene;Acc:421369]
PNRC1	0	1.48197	0.757	0.343	0	Lac	PNRC1	3	proline rich nuclear receptor coactivator 1 [Source:NCBI gene;Acc:421817]
JUN	0	1.4732	0.92	0.462	0	Lac	JUN	8	Jun proto-oncogene, AP-1 transcription factor subunit [Source:NCBI gene;Acc:424673]
GPX3	0	1.31493	0.366	0.096	0	Lac	GPX3	13	glutathione peroxidase 3 [Source:NCBI gene;Acc:427638]
ACTB	0	1.30694	0.947	0.67	0	Lac	ACTB	14	actin, beta [Source:NCBI gene;Acc:396526]
CALM2	0	1.12964	0.77	0.431	0	Lac	CALM2	3	calmodulin 2 [Source:NCBI gene;Acc:395855]
FOS	0	1.11673	0.982	0.783	0	Lac	FOS	5	Fos proto-oncogene, AP-1 transcription factor subunit [Source:NCBI gene;Acc:396512]
HSPB9	0	1.08117	0.856	0.664	0	Lac	HSPB9	27	heat shock protein family B (small) member 9 [Source:NCBI gene;Acc:428310]
ACTG1	0	1.07682	0.808	0.497	0	Lac	ACTG1	18	actin, cytoplasmic 2-like [Source:NCBI gene;Acc:776816]
RPL7	0	0.938719	0.708	0.433	0	Lac	RPL7	2	ribosomal protein L7 [Source:NCBI gene;Acc:420182]
RPL9	0	0.890118	0.776	0.525	0	Lac	RPL9	4	ribosomal protein L9 [Source:NCBI gene;Acc:425468]
HSPA2	0	0.87738	0.883	0.57	0	Lac	HSPA2	5	heat shock 70kDa protein 2 [Source:NCBI gene;Acc:423504]
PPIA	0	0.746141	0.893	0.693	0	Lac	PPIA	22	peptidylprolyl isomerase A [Source:NCBI gene;Acc:776282]
ENSGALG00000004509	0	0.674429	0.977	0.89	0	Lac	UBB	19	polyubiquitin-C-like [Source:NCBI gene;Acc:101747587]
CST3	0	0.397298	0.928	0.735	0	Lac	CST3	3	cystatin C [Source:NCBI gene;Acc:396497]
ENSGALG00000031518	2.75016e-296	1.49714	0.423	0.173	3.29359e-292	Lac	ENSGALG00000031518	33	DNA damage inducible transcript 3 [Source:NCBI gene;Acc:100857832]
RPS14	8.70789e-292	0.569657	0.911	0.758	1.04286e-287	Lac	RPS14	13	ribosomal protein S14 [Source:NCBI gene;Acc:416275]
RPLP1	4.87653e-285	0.395045	0.994	0.963	5.84013e-281	Lac	RPLP1	2	ribosomal protein lateral stalk subunit P1 [Source:NCBI gene;Acc:396262]
RPS3	3.82069e-284	0.686096	0.814	0.606	4.57565e-280	Lac	RPS3	1	ribosomal protein S3 [Source:NCBI gene;Acc:419069]
RPS3A	1.55301e-273	0.680766	0.809	0.605	1.85988e-269	Lac	RPS3A	4	ribosomal protein S3A [Source:NCBI gene;Acc:422477]
RHOB	7.51458e-272	1.22405	0.462	0.211	8.99947e-268	Lac	RHOB	3	ras homolog family member B [Source:NCBI gene;Acc:395734]
HIST1H46	3.91616e-271	1.19612	0.617	0.357	4.68999e-267	Lac	HIST1H46	1	histone cluster 1, H4-VI, germinal H4 (similar to human histone cluster 1, class H4 genes) [Source:NCBI gene;Acc:417946]
RPS16	3.15167e-268	0.640451	0.815	0.597	3.77444e-264	Lac	RPS16	1	ribosomal protein S16 [Source:NCBI gene;Acc:417871]
ENSGALG00000043329	2.82417e-255	0.752317	0.637	0.371	3.38223e-251	Lac	ENSGALG00000043329	9	prothymosin, alpha [Source:NCBI gene;Acc:424931]
RPL17	1.63228e-254	0.688248	0.775	0.564	1.95482e-250	Lac	RPL17	Z	ribosomal protein L17 [Source:NCBI gene;Acc:426845]
RPL26L1	3.0221e-246	0.53146	0.903	0.758	3.61927e-242	Lac	RPL26L1	13	ribosomal protein L26 like 1 [Source:NCBI gene;Acc:396400]
RPL7A	1.63751e-236	0.709797	0.71	0.483	1.96108e-232	Lac	RPL7A	17	ribosomal protein L7a [Source:NCBI gene;Acc:417158]
RPS15A	2.00874e-229	0.527858	0.874	0.706	2.40566e-225	Lac	RPS15A	14	ribosomal protein S15a [Source:NCBI gene;Acc:427675]
BTG1	6.35723e-227	0.851105	0.508	0.261	7.61342e-223	Lac	BTG1	1	BTG anti-proliferation factor 1 [Source:NCBI gene;Acc:396295]
RPL18A	1.14097e-215	0.67053	0.722	0.508	1.36643e-211	Lac	RPL18A	1	ribosomal protein L18a [Source:NCBI gene;Acc:417823]
RPS4Y1	7.62535e-209	0.562364	0.83	0.653	9.13212e-205	Lac	RPS4Y1	4	ribosomal protein S4, Y-linked 1 [Source:NCBI gene;Acc:396001]
CKB	1.97699e-206	1.41184	0.29	0.11	2.36764e-202	Lac	CKB	5	creatine kinase B [Source:NCBI gene;Acc:396248]
RPL30	1.71452e-202	0.560759	0.801	0.612	2.05331e-198	Lac	RPL30	2	ribosomal protein L30 [Source:NCBI gene;Acc:425416]
RPS21	3.51366e-196	0.44157	0.918	0.797	4.20796e-192	Lac	RPS21	20	ribosomal protein S21 [Source:NCBI gene;Acc:419228]
ENSGALG00000042491	2.3374e-192	1.34479	0.402	0.206	2.79927e-188	Lac	ENSGALG00000042491	1	histone cluster 1, H4d [Source:NCBI gene;Acc:427884]
RPL11	8.25355e-192	0.546394	0.776	0.575	9.88445e-188	Lac	RPL11	23	ribosomal protein L11 [Source:NCBI gene;Acc:419682]
RPS13	1.03736e-190	0.728287	0.594	0.378	1.24234e-186	Lac	RPS13	5	ribosomal protein S13 [Source:NCBI gene;Acc:414782]
RPL27	1.19892e-178	0.54684	0.753	0.56	1.43583e-174	Lac	RPL27	27	ribosomal protein L27 [Source:NCBI gene;Acc:396280]
RPL29	1.01298e-177	0.351269	0.959	0.877	1.21315e-173	Lac	RPL29	12	ribosomal protein L29 [Source:NCBI gene;Acc:770249]
RPS15	1.48176e-177	0.338876	0.968	0.887	1.77455e-173	Lac	RPS15	28	ribosomal protein S15 [Source:NCBI gene;Acc:396448]
RPL10A	1.2052e-176	0.620715	0.663	0.459	1.44335e-172	Lac	RPL10A	26	ribosomal protein L10a [Source:NCBI gene;Acc:419895]
RPL37A	7.66846e-175	0.376065	0.949	0.864	9.18375e-171	Lac	RPL37A	7	ribosomal protein L37a [Source:NCBI gene;Acc:769981]
RPL14	1.14052e-172	0.429229	0.888	0.744	1.36589e-168	Lac	RPL14	2	ribosomal protein L14 [Source:NCBI gene;Acc:374134]
RPS17	1.37855e-167	0.349966	0.956	0.875	1.65095e-163	Lac	RPS17	10	ribosomal protein S17 [Source:NCBI gene;Acc:374053]
RPL35A	6.9725e-167	0.439976	0.868	0.717	8.35026e-163	Lac	RPL35A	9	ribosomal protein L35a [Source:NCBI gene;Acc:424924]
RPS8	1.41003e-165	0.44256	0.881	0.745	1.68866e-161	Lac	RPS8	8	ribosomal protein S8 [Source:NCBI gene;Acc:424584]
DDX51	6.08072e-164	0.769789	0.521	0.316	7.28227e-160	Lac	DDX51	15	DEAD-box helicase 51 [Source:NCBI gene;Acc:416936]
RBM3	5.75283e-160	0.735709	0.416	0.217	6.88959e-156	Lac	RBM3	28	RNA binding motif (RNP1, RRM) protein 3 [Source:NCBI gene;Acc:425789]
DDX5	2.32276e-159	0.657303	0.604	0.402	2.78174e-155	Lac	DDX5	18	DEAD-box helicase 5 [Source:NCBI gene;Acc:395629]
RPL13	6.40068e-159	0.505644	0.77	0.596	7.66545e-155	Lac	RPL13	11	ribosomal protein L13 [Source:NCBI gene;Acc:395849]
CHCHD2P9	9.21307e-159	0.656416	0.683	0.496	1.10336e-154	Lac	CHCHD2P9	19	coiled-coil-helix-coiled-coil-helix domain containing 2 pseudogene 9 [Source:NCBI gene;Acc:417544]
RPS20	1.15705e-157	0.452821	0.821	0.66	1.38569e-153	Lac	RPS20	2	ribosomal protein S20 [Source:NCBI gene;Acc:430990]
RPL24	7.42241e-157	0.532494	0.726	0.544	8.88907e-153	Lac	RPL24	1	ribosomal protein L24 [Source:NCBI gene;Acc:418401]
DUSP1	1.16045e-154	0.981718	0.371	0.19	1.38975e-150	Lac	DUSP1	13	dual specificity phosphatase 1 [Source:NCBI gene;Acc:374192]
EIF4A2	1.7908e-151	0.697644	0.45	0.252	2.14466e-147	Lac	EIF4A2	9	eukaryotic translation initiation factor 4A2 [Source:NCBI gene;Acc:395232]
RPL34	2.13003e-144	0.402311	0.84	0.693	2.55092e-140	Lac	RPL34	4	ribosomal protein L34 [Source:NCBI gene;Acc:422526]
RPS6	3.02403e-144	0.526208	0.714	0.545	3.62158e-140	Lac	RPS6	Z	ribosomal protein S6 [Source:NCBI gene;Acc:396148]
RPL32	3.44552e-141	0.367957	0.884	0.763	4.12635e-137	Lac	RPL32	12	ribosomal protein L32 [Source:NCBI gene;Acc:416122]
TUBB2B	5.73518e-141	1.09242	0.261	0.109	6.86845e-137	Lac	TUBB2B	2	tubulin beta 2B class IIb [Source:NCBI gene;Acc:420883]
RPL23A	1.45085e-140	0.379861	0.841	0.693	1.73754e-136	Lac	RPL23A	19	ribosomal protein L23a [Source:NCBI gene;Acc:417574]
EEF1A2	7.96107e-135	0.633038	0.311	0.151	9.53417e-131	Lac	EEF1A2	20	eukaryotic translation elongation factor 1 alpha 2 [Source:NCBI gene;Acc:419244]
RPL21	9.47456e-135	0.295937	0.943	0.844	1.13467e-130	Lac	RPL21	1	ribosomal protein L21 [Source:NCBI gene;Acc:418933]
RPL15	6.29599e-129	0.448844	0.774	0.618	7.54008e-125	Lac	RPL15	2	ribosomal protein L15 [Source:NCBI gene;Acc:428442]
HSPA8	1.10346e-128	0.446162	0.714	0.55	1.3215e-124	Lac	HSPA8	24	heat shock 70kDa protein 8 [Source:NCBI gene;Acc:395853]
ENSGALG00000049751	3.08129e-124	1.1307	0.255	0.12	3.69016e-120	Lac	ENSGALG00000049751	1	histone cluster 1, H2bf [Source:NCBI gene;Acc:769973]
HSP90AA1	2.24132e-120	0.500139	0.745	0.61	2.68421e-116	Lac	HSP90AA1	5	heat shock protein 90 alpha family class A member 1 [Source:NCBI gene;Acc:423463]
RPL3	1.31191e-118	0.501265	0.639	0.474	1.57115e-114	Lac	RPL3	1	ribosomal protein L3 [Source:NCBI gene;Acc:418016]
RPL39L	1.49948e-118	0.390796	0.824	0.683	1.79578e-114	Lac	RPL39L	4	ribosomal protein L39 like [Source:NCBI gene;Acc:374132]
TPT1	1.59991e-118	0.380007	0.732	0.563	1.91605e-114	Lac	TPT1	1	tumor protein, translationally-controlled 1 [Source:NCBI gene;Acc:396363]
MIF	8.15669e-117	0.700389	0.405	0.242	9.76845e-113	Lac	MIF	15	macrophage migration inhibitory factor (glycosylation-inhibiting factor) [Source:NCBI gene;Acc:100857237]
RPL8	2.20737e-108	0.448738	0.701	0.549	2.64354e-104	Lac	RPL8	1	ribosomal protein L8 [Source:NCBI gene;Acc:418568]
RPL35	1.28873e-106	0.311173	0.845	0.711	1.54338e-102	Lac	RPL35	17	ribosomal protein L35 [Source:NCBI gene;Acc:374133]
ENSGALG00000016392	2.02419e-106	0.493939	0.59	0.423	2.42417e-102	Lac	RPS7	3	ribosomal protein S7 [Source:NCBI gene;Acc:421919]
TGM2	2.47708e-104	0.636773	0.438	0.286	2.96656e-100	Lac	TGM2	20	transglutaminase 2 [Source:NCBI gene;Acc:396432]
EIF1	7.17123e-104	0.369621	0.619	0.449	8.58826e-100	Lac	EIF1	27	eukaryotic translation initiation factor 1 [Source:NCBI gene;Acc:420037]
DDX3X	1.86888e-103	0.530211	0.379	0.221	2.23817e-99	Lac	DDX3X	1	DEAD-box helicase 3, X-linked [Source:NCBI gene;Acc:418567]
RPL37	4.80143e-102	0.261412	0.964	0.91	5.75019e-98	Lac	RPL37	Z	ribosomal protein L37 [Source:NCBI gene;Acc:427186]
CALM1	5.15279e-102	0.505364	0.474	0.307	6.17098e-98	Lac	CALM1	5	calmodulin 1 (phosphorylase kinase, delta) [Source:NCBI gene;Acc:396523]
ZNF593	1.01102e-95	0.550981	0.458	0.301	1.21079e-91	Lac	ZNF593	23	zinc finger protein 593 [Source:NCBI gene;Acc:419549]
ATF4	7.19563e-95	0.549903	0.536	0.385	8.61748e-91	Lac	ATF4	1	activating transcription factor 4 [Source:NCBI gene;Acc:395693]
PEBP1	8.57533e-93	0.474876	0.554	0.395	1.02698e-88	Lac	PEBP1	15	phosphatidylethanolamine binding protein 1 [Source:NCBI gene;Acc:416990]
COX6A1	6.96919e-89	0.287803	0.76	0.613	8.34631e-85	Lac	COX6A1	15	cytochrome c oxidase subunit 6A1 [Source:NCBI gene;Acc:416978]
EEF1B2	1.53156e-88	0.414458	0.573	0.419	1.8342e-84	Lac	EEF1B2	7	eukaryotic translation elongation factor 1 beta 2 [Source:NCBI gene;Acc:395723]
FAU	2.63984e-86	0.336061	0.82	0.698	3.16147e-82	Lac	FAU	33	FAU, ubiquitin like and ribosomal protein S30 fusion [Source:NCBI gene;Acc:101749142]
SAP18	1.27775e-80	0.473786	0.479	0.333	1.53023e-76	Lac	SAP18	1	Sin3A associated protein 18 [Source:NCBI gene;Acc:374206]
RPS2	4.35701e-78	0.38385	0.633	0.491	5.21796e-74	Lac	RPS2	14	ribosomal protein S2 [Source:NCBI gene;Acc:416544]
ATP5PD	1.4181e-77	0.573551	0.291	0.166	1.69831e-73	Lac	ATP5PD	18	ATP synthase, H+ transporting, mitochondrial Fo complex subunit D [Source:NCBI gene;Acc:422115]
RPL5	1.4885e-77	0.480618	0.411	0.27	1.78263e-73	Lac	RPL5	8	ribosomal protein L5 [Source:NCBI gene;Acc:395269]
POLR2L	3.85839e-77	0.484554	0.458	0.317	4.62081e-73	Lac	POLR2L	5	RNA polymerase II subunit L [Source:NCBI gene;Acc:770704]
URM1	1.64798e-74	0.611275	0.278	0.16	1.97362e-70	Lac	URM1	17	ubiquitin related modifier 1 [Source:NCBI gene;Acc:417221]
H2AZ2	5.77935e-73	0.445361	0.331	0.204	6.92134e-69	Lac	H2AZ2	22	H2A histone family, member V [Source:NCBI gene;Acc:426617]
ENSGALG00000001330	8.1127e-73	0.473648	0.414	0.278	9.71576e-69	Lac	ATP5MC1	27	ATP synthase, H+ transporting, mitochondrial Fo complex subunit C1 (subunit 9) [Source:NCBI gene;Acc:419992]
COX4I1	2.48459e-72	0.493996	0.399	0.265	2.97555e-68	Lac	COX4I1	11	cytochrome c oxidase subunit 4I1 [Source:NCBI gene;Acc:415826]
MBNL3	9.13537e-71	0.521138	0.344	0.216	1.09405e-66	Lac	MBNL3	4	muscleblind like splicing regulator 3 [Source:NCBI gene;Acc:422233]
RPSAP58	5.98141e-70	0.328592	0.685	0.557	7.16334e-66	Lac	RPSAP58	2	ribosomal protein SA pseudogene 58 [Source:NCBI gene;Acc:395181]
ATP6V1G1	7.92928e-69	0.519872	0.333	0.209	9.4961e-65	Lac	ATP6V1G1	17	ATPase H+ transporting V1 subunit G1 [Source:NCBI gene;Acc:417249]
SCG3	1.08864e-66	0.53213	0.419	0.295	1.30375e-62	Lac	SCG3	10	secretogranin III [Source:NCBI gene;Acc:415424]
ENSGALG00000016775	4.00337e-65	0.252022	0.777	0.659	4.79443e-61	Lac	RPL31	1	ribosomal protein L31 [Source:NCBI gene;Acc:418710]
RPS24	2.24953e-62	0.362106	0.581	0.451	2.69404e-58	Lac	RPS24	6	ribosomal protein S24 [Source:NCBI gene;Acc:423726]
HMGB1	1.06623e-53	0.303796	0.342	0.234	1.27692e-49	Lac	HMGB1	1	high mobility group box 1 [Source:NCBI gene;Acc:395724]
ITGB1BP3	1.97436e-53	0.397892	0.416	0.3	2.3645e-49	Lac	ITGB1BP3	10	integrin beta 1 binding protein 3 [Source:NCBI gene;Acc:415448]
HNRNPA2B1	6.37905e-53	0.364061	0.314	0.207	7.63956e-49	Lac	HNRNPA2B1	2	heterogeneous nuclear ribonucleoprotein A2/B1 [Source:NCBI gene;Acc:420627]
TUBB4B	1.34341e-52	0.453169	0.321	0.212	1.60887e-48	Lac	TUBB4B	17	tubulin beta 4B class IVb [Source:NCBI gene;Acc:417255]
COX5B	4.17023e-48	0.458184	0.303	0.205	4.99427e-44	Lac	COX5B	22	cytochrome c oxidase subunit 5B, mitochondrial [Source:NCBI gene;Acc:107049545]
NDUFC2	3.86884e-47	0.434522	0.369	0.266	4.63332e-43	Lac	NDUFC2	1	NADH dehydrogenase (ubiquinone) 1, subcomplex unknown, 2, 14.5kDa [Source:NCBI gene;Acc:404751]
ENSGALG00000021692	7.84787e-47	0.388941	0.356	0.25	9.39861e-43	Lac	ENSGALG00000021692	28	NADH:ubiquinone oxidoreductase subunit A11 [Source:NCBI gene;Acc:420060]
ATOX1	3.96544e-46	0.274211	0.475	0.362	4.74901e-42	Lac	ATOX1	13	antioxidant 1 copper chaperone [Source:NCBI gene;Acc:770231]
ATP5PF	1.87098e-43	0.367021	0.38	0.28	2.24069e-39	Lac	ATP5PF	1	ATP synthase, H+ transporting, mitochondrial Fo complex subunit F6 [Source:NCBI gene;Acc:418477]
UBL5	3.53093e-43	0.354175	0.384	0.28	4.22864e-39	Lac	UBL5	30	ubiquitin like 5 [Source:NCBI gene;Acc:107057622]
ENSGALG00000029330	1.20988e-42	0.307307	0.41	0.305	1.44896e-38	Lac	ENSGALG00000029330	32	mediator complex subunit 29 [Source:NCBI gene;Acc:107055391]
HINT2	3.12527e-42	0.417459	0.255	0.166	3.74282e-38	Lac	HINT2	Z	histidine triad nucleotide binding protein 2 [Source:NCBI gene;Acc:395424]
MYL12A	5.12363e-41	0.316585	0.276	0.186	6.13606e-37	Lac	MYL12A	2	myosin, light chain 12A, regulatory, non-sarcomeric [Source:NCBI gene;Acc:396284]
ENSGALG00000009229	2.17814e-40	0.309983	0.33	0.234	2.60854e-36	Lac	ATP6V0C	14	ATPase H+ transporting V0 subunit c [Source:NCBI gene;Acc:416753]
RPLP0	6.90584e-37	0.27117	0.508	0.408	8.27044e-33	Lac	RPLP0	15	ribosomal protein lateral stalk subunit P0 [Source:NCBI gene;Acc:395835]
MINOS1	2.62494e-36	0.363293	0.303	0.214	3.14363e-32	Lac	MINOS1	21	mitochondrial inner membrane organizing system 1 [Source:NCBI gene;Acc:419474]
RPL4	4.26682e-36	0.265656	0.464	0.365	5.10994e-32	Lac	RPL4	10	ribosomal protein L4 [Source:NCBI gene;Acc:415551]
PKLR	6.79875e-28	0.280595	0.376	0.294	8.14218e-24	Lac	PKLR	10	pyruvate kinase, liver and RBC [Source:NCBI gene;Acc:396456]
RPS27L	7.57562e-26	0.257474	0.268	0.196	9.07256e-22	Lac	RPS27L	10	ribosomal protein S27 like [Source:NCBI gene;Acc:415372]
NDUFAB1	8.89757e-26	0.307349	0.267	0.196	1.06557e-21	Lac	NDUFAB1	14	NADH:ubiquinone oxidoreductase subunit AB1 [Source:NCBI gene;Acc:416571]
ENSGALG00000041812	9.18864e-26	0.267718	0.274	0.201	1.10043e-21	Lac	ENSGALG00000041812	1	ATP synthase, H+ transporting, mitochondrial F1 complex, O subunit [Source:NCBI gene;Acc:418508]
SPCS1	2.80572e-24	0.267453	0.302	0.23	3.36014e-20	Lac	SPCS1	12	signal peptidase complex subunit 1 [Source:NCBI gene;Acc:415899]
SLC25A6	2.07756e-19	0.251186	0.289	0.225	2.48808e-15	Lac	SLC25A6	1	solute carrier family 25 member 6 [Source:NCBI gene;Acc:374072]
S100A6	0	4.10529	0.609	0.057	0	FS	S100A6	25	S100 calcium binding protein A6 [Source:NCBI gene;Acc:373951]
S100A10	0	3.70691	0.631	0.094	0	FS	S100A10	25	S100 calcium binding protein A10 [Source:NCBI gene;Acc:396506]
WNT5A	0	3.4832	0.322	0.006	0	FS	WNT5A	12	Wnt family member 5A [Source:NCBI gene;Acc:395703]
S100A11	0	2.8809	0.352	0.059	0	FS	S100A11	25	S100 calcium binding protein A11 [Source:NCBI gene;Acc:396075]
CST31	0	1.64064	0.947	0.845	0	FS	CST3	3	cystatin C [Source:NCBI gene;Acc:396497]
S100A1	3.11884e-292	3.33498	0.252	0.009	3.73512e-288	FS	S100A1	25	S100 calcium binding protein A1 [Source:NCBI gene;Acc:100858258]
APLP2	1.93223e-282	2.39557	0.344	0.1	2.31404e-278	FS	APLP2	24	amyloid beta precursor like protein 2 [Source:NCBI gene;Acc:419727]
ND6	2.73446e-276	1.32463	0.818	0.69	3.27479e-272	FS	ND6	MT	NADH dehydrogenase subunit 6 [Source:NCBI gene;Acc:39116944]
ND1	1.69618e-247	1.42734	0.597	0.429	2.03135e-243	FS	ND1	MT	NADH dehydrogenase subunit 1 [Source:NCBI gene;Acc:39116926]
COX3	2.70467e-244	0.983531	0.974	0.946	3.23912e-240	FS	COX3	MT	cytochrome c oxidase subunit III [Source:NCBI gene;Acc:39116913]
ATP6	7.05198e-238	1.04464	0.861	0.808	8.44545e-234	FS	ATP6	MT	ATP synthase F0 subunit 6 [Source:NCBI gene;Acc:39116912]
SVBP1	4.91157e-205	0.834091	0.568	0.588	5.88209e-201	FS	SVBP	21	small vasohibin binding protein [Source:NCBI gene;Acc:101749360]
TMSB4X	5.10614e-191	0.957612	0.796	0.747	6.11512e-187	FS	TMSB4X	1	thymosin beta 4, X-linked [Source:NCBI gene;Acc:408047]
CYTB	3.50846e-189	1.01011	0.674	0.622	4.20173e-185	FS	CYTB	MT	cytochrome b [Source:NCBI gene;Acc:39116918]
ENSGALG000000097331	8.78174e-188	1.03537	0.373	0.326	1.0517e-183	FS	SHFM1	2	split hand/foot malformation (ectrodactyly) type 1 [Source:NCBI gene;Acc:772237]
TXN1	1.45688e-182	1.06432	0.476	0.42	1.74476e-178	FS	TXN	Z	thioredoxin [Source:NCBI gene;Acc:396437]
FTH1	1.19922e-180	0.696481	0.812	0.782	1.43618e-176	FS	FTH1	5	ferritin heavy chain 1 [Source:NCBI gene;Acc:395970]
RPL22	3.0039e-175	0.638427	0.667	0.723	3.59748e-171	FS	RPL22	21	ribosomal protein L22 [Source:NCBI gene;Acc:373937]
MT4	1.21327e-173	2.14021	0.33	0.106	1.45301e-169	FS	MT4	11	metallothionein 4 [Source:NCBI gene;Acc:396212]
ATP5I	2.87283e-171	0.874767	0.442	0.437	3.44051e-167	FS	ATP5I	Z	ATP synthase, H+ transporting, mitochondrial Fo complex subunit E [Source:NCBI gene;Acc:769146]
COII	4.74002e-171	0.813558	0.894	0.884	5.67665e-167	FS	COII	MT	Cytochrome c oxidase subunit 2 [Source:UniProtKB/Swiss-Prot;Acc:P18944]
ROMO11	4.45554e-154	0.652691	0.7	0.746	5.33595e-150	FS	ROMO1	20	reactive oxygen species modulator 1 [Source:NCBI gene;Acc:768833]
MT-CO11	1.0258e-147	0.757453	0.904	0.894	1.2285e-143	FS	MT-CO1	MT	Cytochrome c oxidase subunit 1 [Source:UniProtKB/Swiss-Prot;Acc:P18943]
ENSGALG00000027561	4.36635e-146	1.01097	0.294	0.254	5.22914e-142	FS	GNG5	8	G protein subunit gamma 5 [Source:NCBI gene;Acc:424538]
GSTM3	1.92987e-145	0.862215	0.272	0.27	2.31121e-141	FS	GSTM3	26	glutathione S-transferase 2-like [Source:NCBI gene;Acc:107050492]
ND41	6.06783e-144	0.861355	0.497	0.473	7.26683e-140	FS	ND4	MT	NADH dehydrogenase subunit 4 [Source:NCBI gene;Acc:39116916]
WAS	1.17966e-139	0.8685	0.371	0.339	1.41276e-135	FS	WAS	30	suppressor of variegation 3-9 homolog 1 [Source:NCBI gene;Acc:100857640]
UBB	8.10717e-136	0.392558	0.449	0.573	9.70914e-132	FS	UBB	19	polyubiquitin-C-like [Source:NCBI gene;Acc:101747587]
EEF1A1	2.9146e-135	0.427169	0.61	0.721	3.49052e-131	FS	EEF1A1	3	eukaryotic translation elongation factor 1 alpha 1 [Source:NCBI gene;Acc:373963]
MT-ND2	1.34986e-134	1.19585	0.326	0.239	1.61659e-130	FS	MT-ND2	MT	NADH-ubiquinone oxidoreductase chain 2 [Source:UniProtKB/Swiss-Prot;Acc:P18937]
RPL61	1.56159e-130	0.369854	0.575	0.698	1.87016e-126	FS	RPL6	15	ribosomal protein L6 [Source:NCBI gene;Acc:373957]
C1H12ORF57	5.23214e-130	0.554838	0.322	0.377	6.26601e-126	FS	C1H12ORF57	1	chromosome 1 open reading frame, human C12orf57 [Source:NCBI gene;Acc:771099]
SNRPGP15	3.39954e-128	0.875198	0.268	0.256	4.07128e-124	FS	SNRPGP15	22	small nuclear ribonucleoprotein polypeptide G pseudogene 15 [Source:NCBI gene;Acc:771344]
TOMM6	3.26995e-126	0.261226	0.372	0.51	3.91609e-122	FS	TOMM6	26	translocase of outer mitochondrial membrane 6 [Source:NCBI gene;Acc:419924]
CHCHD101	1.16897e-124	0.990146	0.344	0.288	1.39996e-120	FS	CHCHD10	15	coiled-coil-helix-coiled-coil-helix domain containing 10 [Source:NCBI gene;Acc:416933]
SLIRP	1.07702e-123	0.644381	0.286	0.319	1.28984e-119	FS	SLIRP	5	SRA stem-loop interacting RNA binding protein [Source:NCBI gene;Acc:772054]
RPL341	3.21869e-123	0.295448	0.645	0.793	3.8547e-119	FS	RPL34	4	ribosomal protein L34 [Source:NCBI gene;Acc:422526]
DSTN	9.05561e-123	0.636479	0.274	0.304	1.0845e-118	FS	DSTN	3	destrin, actin depolymerizing factor [Source:NCBI gene;Acc:396539]
ENSGALG00000003348	6.70531e-122	0.282918	0.312	0.435	8.03028e-118	FS	ENSGALG00000003348	13	HIG1 hypoxia inducible domain family member 2A [Source:NCBI gene;Acc:416227]
CSRP2	1.75807e-121	1.31212	0.252	0.167	2.10547e-117	FS	CSRP2	1	cysteine and glycine rich protein 2 [Source:NCBI gene;Acc:396128]
FKBP2	1.80249e-120	0.726943	0.283	0.297	2.15866e-116	FS	FKBP2	33	uncharacterized LOC107050883 [Source:NCBI gene;Acc:107050883]
MRPS12	2.25308e-120	0.584243	0.245	0.291	2.69829e-116	FS	MRPS12	32	mitochondrial ribosomal protein S12 [Source:NCBI gene;Acc:770472]
ND31	1.74963e-119	0.76911	0.523	0.501	2.09535e-115	FS	ND3	MT	NADH dehydrogenase subunit 3 [Source:NCBI gene;Acc:39116938]
FMC1	1.28674e-118	0.61048	0.242	0.278	1.541e-114	FS	FMC1	1	formation of mitochondrial complex V assembly factor 1 homolog [Source:NCBI gene;Acc:107053781]
RPS29	1.82855e-118	0.560191	0.972	0.987	2.18987e-114	FS	RPS29	5	ribosomal protein S29 [Source:NCBI gene;Acc:776054]
ENSGALG00000015617	1.03888e-117	0.43182	0.724	0.815	1.24417e-113	FS	RPS23	Z	ribosomal protein S23 [Source:NCBI gene;Acc:427323]
B2M	4.58361e-117	0.619855	0.638	0.566	5.48933e-113	FS	B2M	10	beta-2-microglobulin [Source:NCBI gene;Acc:414830]
ENSGALG000000334411	6.61728e-116	0.383489	0.276	0.369	7.92486e-112	FS	COX14	33	COX14, cytochrome c oxidase assembly factor [Source:NCBI gene;Acc:426880]
YBX11	2.72251e-115	0.294996	0.276	0.382	3.26048e-111	FS	YBX1	21	Y-box binding protein 1 [Source:NCBI gene;Acc:386575]
ND5	4.6101e-112	0.763246	0.372	0.361	5.52106e-108	FS	ND5	MT	NADH-ubiquinone oxidoreductase chain 5 [Source:UniProtKB/Swiss-Prot;Acc:P18940]
RPS161	2.47346e-111	0.283583	0.598	0.739	2.96222e-107	FS	RPS16	1	ribosomal protein S16 [Source:NCBI gene;Acc:417871]
COX7C	1.59933e-110	0.38288	0.534	0.64	1.91536e-106	FS	COX7C	Z	cytochrome c oxidase subunit 7C [Source:NCBI gene;Acc:431629]
NDUFA61	1.50744e-106	0.472571	0.205	0.26	1.80531e-102	FS	NDUFA6	1	NADH:ubiquinone oxidoreductase subunit A6 [Source:NCBI gene;Acc:427897]
NDUFB4	1.53226e-105	0.423094	0.192	0.255	1.83503e-101	FS	NDUFB4	1	NADH dehydrogenase (ubiquinone) 1 beta subcomplex, 4, 15kDa [Source:NCBI gene;Acc:769954]
PFDN6	2.7041e-105	0.269847	0.243	0.343	3.23843e-101	FS	PFDN6	16	prefoldin subunit 6 [Source:HGNC Symbol;Acc:HGNC:4926]
HYPK1	1.0699e-104	0.448146	0.241	0.304	1.28131e-100	FS	HYPK	10	huntingtin interacting protein K [Source:NCBI gene;Acc:770307]
ENSGALG000000537661	5.81792e-103	0.265178	0.217	0.311	6.96754e-99	FS	ENSGALG00000053766	22	bolA family member 3 [Source:NCBI gene;Acc:107054980]
DDX3X1	2.01016e-102	0.471139	0.257	0.322	2.40737e-98	FS	DDX3X	1	DEAD-box helicase 3, X-linked [Source:NCBI gene;Acc:418567]
RPS28	3.03726e-102	0.436996	0.789	0.861	3.63743e-98	FS	RPS28	28	ribosomal protein S28 [Source:NCBI gene;Acc:768930]
ENSGALG00000052192	4.07642e-100	0.376589	0.326	0.411	4.88191e-96	FS	ENSGALG00000052192	33	tubulin alpha-1A chain-like [Source:NCBI gene;Acc:100859737]
PFDN2	4.98599e-100	0.358532	0.232	0.305	5.97122e-96	FS	PFDN2	25	prefoldin subunit 2 [Source:NCBI gene;Acc:100858383]
CNPY31	7.08117e-99	0.406453	0.189	0.252	8.4804e-95	FS	CNPY3	3	canopy FGF signaling regulator 3 [Source:NCBI gene;Acc:100858990]
SPCS11	1.56593e-98	0.298792	0.199	0.28	1.87536e-94	FS	SPCS1	12	signal peptidase complex subunit 1 [Source:NCBI gene;Acc:415899]
RPL321	6.9575e-96	0.254702	0.722	0.846	8.3323e-92	FS	RPL32	12	ribosomal protein L32 [Source:NCBI gene;Acc:416122]
RPL36	3.06779e-95	0.26029	0.76	0.878	3.67398e-91	FS	RPL36	28	ribosomal protein L36 [Source:NCBI gene;Acc:373936]
SERBP1	1.19866e-89	0.395901	0.216	0.283	1.43551e-85	FS	SERBP1	8	SERPINE1 mRNA binding protein 1 [Source:NCBI gene;Acc:424706]
ENSGALG00000034345	3.59679e-89	0.327595	0.193	0.267	4.30752e-85	FS	ENSGALG00000034345	27	cytochrome c oxidase assembly factor 3 [Source:NCBI gene;Acc:772251]
H2AZ21	3.46389e-88	0.251751	0.203	0.287	4.14835e-84	FS	H2AZ2	22	H2A histone family, member V [Source:NCBI gene;Acc:426617]
RARRES2	6.20421e-78	0.768517	0.308	0.275	7.43017e-74	FS	RARRES2	2	retinoic acid receptor responder (tazarotene induced) 2 [Source:NCBI gene;Acc:420366]
TUBB4B1	2.64548e-77	0.412119	0.219	0.283	3.16823e-73	FS	TUBB4B	17	tubulin beta 4B class IVb [Source:NCBI gene;Acc:417255]
PIGBOS11	3.6679e-76	0.342655	0.199	0.254	4.39268e-72	FS	PIGBOS1	10	PIGB opposite strand 1 [Source:NCBI gene;Acc:105694155]
RPL291	1.05044e-69	0.281923	0.858	0.932	1.25801e-65	FS	RPL29	12	ribosomal protein L29 [Source:NCBI gene;Acc:770249]
ENSGALG00000037441	3.78473e-58	0.300094	0.904	0.96	4.53259e-54	FS	ENSGALG00000037441	25	ribosomal protein S27 [Source:NCBI gene;Acc:107055140]
HSPA5	7.35368e-38	0.436009	0.432	0.434	8.80677e-34	FS	HSPA5	17	heat shock 70kDa protein 5 (glucose-regulated protein, 78kDa) [Source:NCBI gene;Acc:396487]
TSHB	0	7.16086	0.946	0.129	0	Thy	TSHB	26	thyroid stimulating hormone beta [Source:NCBI gene;Acc:395937]
CGA1	0	4.02793	0.998	0.74	0	Thy	CGA	3	glycoprotein hormones, alpha polypeptide [Source:NCBI gene;Acc:421829]
DIO2	0	3.66969	0.7	0.022	0	Thy	DIO2	5	deiodinase, iodothyronine type II [Source:NCBI gene;Acc:373903]
CHGB	0	3.51151	0.903	0.276	0	Thy	CHGB	3	chromogranin B [Source:NCBI gene;Acc:421312]
CHGA	0	3.06548	1	0.932	0	Thy	CHGA	5	chromogranin A [Source:NCBI gene;Acc:423420]
SOUL	1.79814e-287	3.20627	0.542	0.025	2.15346e-283	Thy	SOUL	5	SOUL protein [Source:NCBI gene;Acc:395567]
CALB2	6.66317e-238	2.36091	0.795	0.173	7.97981e-234	Thy	CALB2	11	calbindin 2 [Source:NCBI gene;Acc:396255]
RGS2	5.34117e-122	1.84963	0.425	0.067	6.39658e-118	Thy	RGS2	8	regulator of G-protein signaling 2 [Source:NCBI gene;Acc:378912]
QDPR	1.46069e-90	1.56902	0.424	0.093	1.74932e-86	Thy	QDPR	4	quinoid dihydropteridine reductase [Source:NCBI gene;Acc:426335]
FKBP11	3.54323e-82	1.51764	0.487	0.137	4.24337e-78	Thy	FKBP11	33	FK506 binding protein 11 [Source:NCBI gene;Acc:107049506]
MT3	8.91274e-73	0.809404	0.364	0.106	1.06739e-68	Thy	MT3	11	metallothionein 3 [Source:NCBI gene;Acc:770592]
MANF1	2.68537e-66	1.25821	0.679	0.324	3.216e-62	Thy	MANF	12	mesencephalic astrocyte derived neurotrophic factor [Source:NCBI gene;Acc:107048996]
SERPINI1	5.15427e-60	0.892535	0.266	0.07	6.17275e-56	Thy	SERPINI1	9	serpin family I member 1 [Source:NCBI gene;Acc:425002]
SCG5	1.5986e-59	1.12883	0.411	0.136	1.91448e-55	Thy	SCG5	5	secretogranin V [Source:NCBI gene;Acc:769742]
CACNA2D1	1.42074e-58	1.13336	0.307	0.08	1.70148e-54	Thy	CACNA2D1	1	calcium voltage-gated channel auxiliary subunit alpha2delta 1 [Source:NCBI gene;Acc:768444]
NDRG3	3.87324e-57	1.10834	0.456	0.168	4.63859e-53	Thy	NDRG3	20	uncharacterized LOC107057310 [Source:NCBI gene;Acc:107057310]
HYOU11	1.29079e-53	0.910758	0.386	0.141	1.54585e-49	Thy	HYOU1	24	hypoxia up-regulated 1 [Source:NCBI gene;Acc:428251]
TIMM101	4.66259e-53	0.750886	0.488	0.217	5.58392e-49	Thy	TIMM10	5	translocase of inner mitochondrial membrane 10 [Source:NCBI gene;Acc:425202]
PTPRN	1.03832e-48	0.973218	0.302	0.096	1.24349e-44	Thy	PTPRN	7	protein tyrosine phosphatase, receptor type N [Source:NCBI gene;Acc:424201]
TOMM71	8.49989e-47	0.687528	0.882	0.639	1.01795e-42	Thy	TOMM7	2	translocase of outer mitochondrial membrane 7 [Source:NCBI gene;Acc:420610]
OTUB11	1.46937e-46	0.683705	0.894	0.681	1.75972e-42	Thy	OTUB1	33	OTU deubiquitinase, ubiquitin aldehyde binding 1 [Source:NCBI gene;Acc:777320]
ENSGALG00000033530	4.70608e-46	0.709511	0.449	0.206	5.63601e-42	Thy	ENSGALG00000033530	27	granulin precursor [Source:HGNC Symbol;Acc:HGNC:4601]
CPE	5.84736e-45	0.521872	0.361	0.168	7.0028e-41	Thy	CPE	4	carboxypeptidase E [Source:NCBI gene;Acc:422424]
RNASEK	1.36722e-44	0.756791	0.339	0.133	1.63738e-40	Thy	RNASEK	31	ribonuclease K [Source:NCBI gene;Acc:107051485]
ITM2C	8.12938e-44	0.836502	0.276	0.095	9.73574e-40	Thy	ITM2C	9	integral membrane protein 2C [Source:NCBI gene;Acc:424831]
NEDD8	1.14924e-42	0.46885	0.332	0.157	1.37633e-38	Thy	NEDD8	25	neural precursor cell expressed, developmentally down-regulated 8 [Source:NCBI gene;Acc:100858776]
POLR2L1	2.64973e-42	0.428815	0.652	0.394	3.17331e-38	Thy	POLR2L	5	RNA polymerase II subunit L [Source:NCBI gene;Acc:770704]
PIN41	2.58826e-41	0.301592	0.691	0.45	3.0997e-37	Thy	PIN4	4	peptidylprolyl cis/trans isomerase, NIMA-interacting 4 [Source:NCBI gene;Acc:422134]
SELENOK	2.6217e-41	0.575264	0.434	0.217	3.13975e-37	Thy	SELENOK	12	selenoprotein K [Source:NCBI gene;Acc:415995]
ENSGALG00000001096	1.17271e-40	0.497807	0.535	0.299	1.40443e-36	Thy	UQCR11	28	ubiquinol-cytochrome c reductase, complex III subunit XI [Source:NCBI gene;Acc:770135]
ENSGALG00000042589	8.28029e-39	0.325666	0.395	0.22	9.91647e-35	Thy	ENSGALG00000042589	26	transmembrane protein 167B [Source:NCBI gene;Acc:771123]
CNPY32	1.27327e-38	0.320836	0.424	0.241	1.52487e-34	Thy	CNPY3	3	canopy FGF signaling regulator 3 [Source:NCBI gene;Acc:100858990]
POU1F11	1.34988e-38	0.279946	0.422	0.253	1.61662e-34	Thy	POU1F1	1	POU class 1 homeobox 1 [Source:NCBI gene;Acc:374215]
HYPK2	6.21672e-38	0.485272	0.517	0.292	7.44514e-34	Thy	HYPK	10	huntingtin interacting protein K [Source:NCBI gene;Acc:770307]
ENSGALG00000031312	2.00165e-37	0.66123	0.303	0.129	2.39717e-33	Thy	ANAPC13	9	anaphase promoting complex subunit 13 [Source:NCBI gene;Acc:769605]
ENSGALG000000537662	2.43666e-37	0.411884	0.51	0.297	2.91814e-33	Thy	ENSGALG00000053766	22	bolA family member 3 [Source:NCBI gene;Acc:107054980]
SEC61G	1.32923e-36	0.452362	0.596	0.361	1.59188e-32	Thy	SEC61G	2	Sec61 translocon gamma subunit [Source:NCBI gene;Acc:776639]
ENSGALG000000036251	1.42338e-36	0.633715	0.605	0.344	1.70464e-32	Thy	NDUFS5	23	NADH:ubiquinone oxidoreductase subunit S5 [Source:NCBI gene;Acc:771510]
GM2A	1.67334e-36	0.368015	0.259	0.128	2.00399e-32	Thy	GM2A	13	GM2 ganglioside activator [Source:HGNC Symbol;Acc:HGNC:4367]
SEC61B	1.8191e-36	0.432077	0.513	0.3	2.17856e-32	Thy	SEC61B	2	Sec61 translocon beta subunit [Source:NCBI gene;Acc:420997]
PCBD21	1.44019e-35	0.392716	0.259	0.123	1.72477e-31	Thy	PCBD2	13	pterin-4 alpha-carbinolamine dehydratase 2 [Source:NCBI gene;Acc:374030]
WAS1	2.96223e-35	0.509909	0.571	0.334	3.54757e-31	Thy	WAS	30	suppressor of variegation 3-9 homolog 1 [Source:NCBI gene;Acc:100857640]
SCG31	5.09379e-35	0.375635	0.578	0.363	6.10033e-31	Thy	SCG3	10	secretogranin III [Source:NCBI gene;Acc:415424]
NDUFAF81	8.80788e-35	0.517258	0.404	0.209	1.05483e-30	Thy	NDUFAF8	18	NADH:ubiquinone oxidoreductase complex assembly factor 8 [Source:NCBI gene;Acc:422071]
SERP11	9.06445e-35	0.526217	0.695	0.439	1.08556e-30	Thy	SERP1	9	stress associated endoplasmic reticulum protein 1 [Source:NCBI gene;Acc:107054146]
UQCRQ	3.68738e-34	0.462121	0.618	0.385	4.41601e-30	Thy	UQCRQ	13	ubiquinol-cytochrome c reductase complex III subunit VII [Source:NCBI gene;Acc:416336]
ENSGALG00000050178	1.24883e-33	0.523398	0.397	0.208	1.4956e-29	Thy	ENSGALG00000050178	3	all-trans retinoic acid induced differentiation factor [Source:NCBI gene;Acc:776812]
NDUFA2	3.498e-33	0.536254	0.616	0.371	4.1892e-29	Thy	NDUFA2	13	NADH:ubiquinone oxidoreductase subunit A2 [Source:NCBI gene;Acc:768860]
TMEM141	3.71373e-33	0.388266	0.318	0.168	4.44756e-29	Thy	TMEM141	17	transmembrane protein 141 [Source:NCBI gene;Acc:417294]
MRPS21	3.72211e-33	0.37451	0.564	0.352	4.4576e-29	Thy	MRPS21	25	mitochondrial ribosomal protein S21 [Source:NCBI gene;Acc:426666]
RARRES21	1.3993e-31	0.729396	0.506	0.27	1.6758e-27	Thy	RARRES2	2	retinoic acid receptor responder (tazarotene induced) 2 [Source:NCBI gene;Acc:420366]
FAM32A	1.92258e-31	0.32229	0.485	0.29	2.30248e-27	Thy	FAM32A	28	family with sequence similarity 32 member A [Source:NCBI gene;Acc:420150]
ENSGALG00000027240	3.75065e-31	0.644979	0.321	0.148	4.49177e-27	Thy	TSPAN13	2	tetraspanin 13 [Source:NCBI gene;Acc:420595]
COPS9	1.08226e-30	0.4921	0.388	0.21	1.29611e-26	Thy	COPS9	9	COP9 signalosome subunit 9 [Source:NCBI gene;Acc:770635]
PPIB1	1.27549e-30	0.535151	0.732	0.486	1.52753e-26	Thy	PPIB	10	peptidylprolyl isomerase B (cyclophilin B) [Source:NCBI gene;Acc:396447]
ENSGALG00000033569	3.99018e-30	0.556404	0.391	0.207	4.77864e-26	Thy	ENSGALG00000033569	21
LAMTOR5	3.11831e-29	0.308018	0.303	0.177	3.73449e-25	Thy	LAMTOR5	26	late endosomal/lysosomal adaptor, MAPK and MTOR activator 5 [Source:NCBI gene;Acc:419811]
UBL51	7.42698e-29	0.401771	0.542	0.336	8.89455e-25	Thy	UBL5	30	ubiquitin like 5 [Source:NCBI gene;Acc:107057622]
ENSGALG000000334412	8.84488e-29	0.366546	0.555	0.356	1.05926e-24	Thy	COX14	33	COX14, cytochrome c oxidase assembly factor [Source:NCBI gene;Acc:426880]
DAD1	6.64245e-27	0.474701	0.46	0.27	7.955e-23	Thy	DAD1	27	defender against cell death 1 [Source:NCBI gene;Acc:395343]
ENSGALG000000512661	1.68344e-26	0.579987	0.731	0.501	2.01608e-22	Thy	ENSGALG00000051266	20	ATP synthase, H+ transporting, mitochondrial F1 complex, epsilon subunit [Source:NCBI gene;Acc:768660]
XBP1	4.99723e-26	0.275585	0.287	0.164	5.98469e-22	Thy	XBP1	15	X-box binding protein 1 [Source:NCBI gene;Acc:416918]
ENSGALG000000129521	4.98918e-22	0.432039	0.316	0.179	5.97504e-18	Thy	BASP1	2	brain abundant membrane attached signal protein 1 [Source:NCBI gene;Acc:373905]
RASD1	2.79046e-20	0.713164	0.264	0.125	3.34185e-16	Thy	RASD1	14	ras related dexamethasone induced 1 [Source:NCBI gene;Acc:416507]
RPS291	3.39506e-20	0.272907	0.993	0.986	4.06593e-16	Thy	RPS29	5	ribosomal protein S29 [Source:NCBI gene;Acc:776054]
ENSGALG00000047704	3.35577e-18	0.304669	0.417	0.268	4.01887e-14	Thy	ENSGALG00000047704	33	biogenesis of lysosomal organelles complex 1 subunit 1 [Source:NCBI gene;Acc:100857285]
COX6A11	2.14831e-17	0.288213	0.858	0.697	2.57282e-13	Thy	COX6A1	15	cytochrome c oxidase subunit 6A1 [Source:NCBI gene;Acc:416978]
ENSGALG00000016739	2.00299e-16	0.340086	0.26	0.159	2.39878e-12	Thy	HERC2	1	HECT and RLD domain containing E3 ubiquitin protein ligase 2 [Source:NCBI gene;Acc:418682]
DDX511	1.19344e-15	0.456012	0.612	0.434	1.42927e-11	Thy	DDX51	15	DEAD-box helicase 51 [Source:NCBI gene;Acc:416936]
POMC	0	7.49111	0.991	0.353	0	Cort	POMC	3	proopiomelanocortin [Source:NCBI gene;Acc:422011]
CALB21	1.17309451941474e-312	3.30636	0.764	0.177	0	Cort	CALB2	11	calbindin 2 [Source:NCBI gene;Acc:396255]
NDRG1	7.22118e-109	2.51769	0.313	0.022	8.64809e-105	Cort	NDRG1	2	N-myc downstream regulated 1 [Source:NCBI gene;Acc:420321]
ENSGALG00000034868	9.53503e-93	2.33255	0.298	0.029	1.14192e-88	Cort	KRT7	33	keratin 7 [Source:NCBI gene;Acc:395772]
GAPDH1	1.3977e-74	0.989051	0.899	0.739	1.67389e-70	Cort	GAPDH	1	glyceraldehyde-3-phosphate dehydrogenase [Source:NCBI gene;Acc:374193]
DKK3	1.72901e-66	1.93143	0.268	0.039	2.07066e-62	Cort	DKK3	5	dickkopf WNT signaling pathway inhibitor 3 [Source:NCBI gene;Acc:396023]
RGS21	9.27832e-63	1.58923	0.347	0.071	1.11117e-58	Cort	RGS2	8	regulator of G-protein signaling 2 [Source:NCBI gene;Acc:378912]
CHGA1	4.06406e-54	0.638443	0.998	0.933	4.86712e-50	Cort	CHGA	5	chromogranin A [Source:NCBI gene;Acc:423420]
ND32	4.66816e-52	1.10006	0.752	0.495	5.59059e-48	Cort	ND3	MT	NADH dehydrogenase subunit 3 [Source:NCBI gene;Acc:39116938]
MT-CO12	1.69569e-43	0.662087	0.961	0.893	2.03076e-39	Cort	MT-CO1	MT	Cytochrome c oxidase subunit 1 [Source:UniProtKB/Swiss-Prot;Acc:P18943]
RASD11	2.03361e-43	1.50744	0.375	0.123	2.43545e-39	Cort	RASD1	14	ras related dexamethasone induced 1 [Source:NCBI gene;Acc:416507]
COX31	5.16604e-31	0.534362	0.985	0.947	6.18685e-27	Cort	COX3	MT	cytochrome c oxidase subunit III [Source:NCBI gene;Acc:39116913]
PPDPF	3.00576e-30	1.27258	0.36	0.178	3.5997e-26	Cort	PPDPF	20	pancreatic progenitor cell differentiation and proliferation factor [Source:NCBI gene;Acc:419245]
CPE1	4.37619e-30	1.16731	0.34	0.17	5.24093e-26	Cort	CPE	4	carboxypeptidase E [Source:NCBI gene;Acc:422424]
COX7C1	5.48156e-28	0.670781	0.807	0.628	6.56472e-24	Cort	COX7C	Z	cytochrome c oxidase subunit 7C [Source:NCBI gene;Acc:431629]
ATP61	2.35729e-27	0.574214	0.91	0.809	2.82309e-23	Cort	ATP6	MT	ATP synthase F0 subunit 6 [Source:NCBI gene;Acc:39116912]
AKR1B1	1.18497e-25	1.23522	0.274	0.119	1.41912e-21	Cort	AKR1B1	1	aldo-keto reductase family 1, member B10 (aldose reductase) [Source:NCBI gene;Acc:418169]
EEF1A21	4.13873e-25	1.01449	0.426	0.243	4.95654e-21	Cort	EEF1A2	20	eukaryotic translation elongation factor 1 alpha 2 [Source:NCBI gene;Acc:419244]
ND11	7.26701e-25	0.812212	0.608	0.436	8.70298e-21	Cort	ND1	MT	NADH dehydrogenase subunit 1 [Source:NCBI gene;Acc:39116926]
COII1	1.06341e-20	0.477203	0.957	0.883	1.27354e-16	Cort	COII	MT	Cytochrome c oxidase subunit 2 [Source:UniProtKB/Swiss-Prot;Acc:P18944]
HSPA81	1.7447e-20	0.578926	0.818	0.645	2.08945e-16	Cort	HSPA8	24	heat shock 70kDa protein 8 [Source:NCBI gene;Acc:395853]
CYTB1	5.59503e-19	0.579957	0.76	0.622	6.70061e-15	Cort	CYTB	MT	cytochrome b [Source:NCBI gene;Acc:39116918]
SEC61B1	1.09371e-17	0.755718	0.456	0.303	1.30982e-13	Cort	SEC61B	2	Sec61 translocon beta subunit [Source:NCBI gene;Acc:420997]
ND42	6.69413e-15	0.607755	0.619	0.471	8.01689e-11	Cort	ND4	MT	NADH dehydrogenase subunit 4 [Source:NCBI gene;Acc:39116916]
HMP19	1.08337e-14	0.901643	0.253	0.121	1.29744e-10	Cort	HMP19	13	HMP19 protein [Source:NCBI gene;Acc:416212]
ATP5I1	1.13021e-11	0.552583	0.548	0.434	1.35354e-07	Cort	ATP5I	Z	ATP synthase, H+ transporting, mitochondrial Fo complex subunit E [Source:NCBI gene;Acc:769146]
NDUFB21	2.26828e-11	0.409289	0.762	0.637	2.7165e-07	Cort	NDUFB2	1	NADH:ubiquinone oxidoreductase subunit B2 [Source:NCBI gene;Acc:418118]
ND51	9.01935e-10	0.552185	0.469	0.359	1.08016e-05	Cort	ND5	MT	NADH-ubiquinone oxidoreductase chain 5 [Source:UniProtKB/Swiss-Prot;Acc:P18940]
NDUFA21	2.12615e-09	0.508394	0.478	0.377	2.54627e-05	Cort	NDUFA2	13	NADH:ubiquinone oxidoreductase subunit A2 [Source:NCBI gene;Acc:768860]
PDK4	5.57196e-09	0.635692	0.272	0.158	6.67298e-05	Cort	PDK4	2	pyruvate dehydrogenase kinase 4 [Source:NCBI gene;Acc:420570]
MT-ND21	6.15627e-09	0.502372	0.37	0.241	7.37275e-05	Cort	MT-ND2	MT	NADH-ubiquinone oxidoreductase chain 2 [Source:UniProtKB/Swiss-Prot;Acc:P18937]
NDUFA11	7.16073e-09	0.439484	0.617	0.525	8.57569e-05	Cort	NDUFA1	4	NADH:ubiquinone oxidoreductase subunit A1 [Source:NCBI gene;Acc:772150]
WAS2	1.10245e-08	0.542722	0.443	0.339	0.000132029	Cort	WAS	30	suppressor of variegation 3-9 homolog 1 [Source:NCBI gene;Acc:100857640]
IGFBP7	0	5.10255	0.639	0.036	0	Endo	IGFBP7	4	insulin like growth factor binding protein 7 [Source:NCBI gene;Acc:422620]
CFD	0	4.58993	0.563	0.009	0	Endo	CFD	28	complement factor D [Source:NCBI gene;Acc:100857593]
PODXL	0	4.46267	0.582	0.016	0	Endo	PODXL	1	podocalyxin like [Source:NCBI gene;Acc:395755]
ENSGALG00000044406	0	4.1745	0.475	0.012	0	Endo	ENSGALG00000044406	27	protein phosphatase 1 regulatory inhibitor subunit 1B [Source:NCBI gene;Acc:426639]
BLB2	0	3.62756	0.625	0.15	0	Endo	BLB2	16	Major histocompatibility complex class II beta chain BLB2, (similar to HLA class II, D beta chain) [Source:NCBI gene;Acc:101747454]
TFPI2	2.17388884170148e-322	4.39591	0.459	0.011	2.6034492768217e-318	Endo	TFPI2	2	tissue factor pathway inhibitor 2 [Source:NCBI gene;Acc:420561]
RAMP2	3.49134936598295e-312	4.20588	0.429	0.006	4.18124e-308	Endo	RAMP2	27	receptor activity modifying protein 2 [Source:NCBI gene;Acc:420022]
APOLD1	7.95998e-297	4.21457	0.42	0.007	9.53287e-293	Endo	APOLD1	1	apolipoprotein L domain containing 1 [Source:NCBI gene;Acc:769889]
ITIH5	1.29586e-290	4.03951	0.39	0.004	1.55193e-286	Endo	ITIH5	1	inter-alpha-trypsin inhibitor heavy chain family member 5 [Source:NCBI gene;Acc:419111]
CD74	1.34828e-284	3.71166	0.516	0.059	1.6147e-280	Endo	CD74	13	CD74 molecule [Source:NCBI gene;Acc:414741]
TMSB4X1	8.26523e-276	1.85584	0.924	0.745	9.89844e-272	Endo	TMSB4X	1	thymosin beta 4, X-linked [Source:NCBI gene;Acc:408047]
ENSGALG00000035994	6.53577e-245	3.74719	0.363	0.01	7.82724e-241	Endo	ENSGALG00000035994	2	probable acyl coa dehydrogenase 6-like [Source:NCBI gene;Acc:420562]
SPARC	7.73524e-240	3.65501	0.486	0.028	9.26372e-236	Endo	SPARC	13	secreted protein acidic and cysteine rich [Source:NCBI gene;Acc:386571]
ENSGALG00000023472	3.32186e-214	3.58166	0.304	0.004	3.97826e-210	Endo	ENSGALG00000023472	11	sulfotransferase family cytosolic 2B member 1-like [Source:NCBI gene;Acc:415852]
TCIM	3.61537e-205	3.67474	0.355	0.028	4.32977e-201	Endo	TCIM	22	chromosome 22 open reading frame, human C8orf4 [Source:NCBI gene;Acc:771032]
ENG	2.33502e-196	3.31197	0.278	0.003	2.79641e-192	Endo	ENG	17	endoglin [Source:NCBI gene;Acc:771557]
H3F3C	4.32362e-179	1.71896	0.624	0.396	5.17797e-175	Endo	H3F3C	3	H3 histone, family 3C [Source:NCBI gene;Acc:427887]
ENSGALG00000009086	2.04573e-165	3.07277	0.282	0.017	2.44997e-161	Endo	EHD3	3	EH domain containing 3 [Source:NCBI gene;Acc:421306]
ENSGALG00000045199	2.35363e-160	1.52708	0.51	0.39	2.81871e-156	Endo	ENSGALG00000045199	5	dispanin subfamily A member 2b-like [Source:NCBI gene;Acc:107053353]
BLB1	1.72255e-154	3.05228	0.273	0.046	2.06292e-150	Endo	BLB1	16	Major histocompatibility complex class II beta chain BLB1 [Source:NCBI gene;Acc:693256]
B2M1	1.14261e-152	1.41463	0.818	0.563	1.36839e-148	Endo	B2M	10	beta-2-microglobulin [Source:NCBI gene;Acc:414830]
ENSGALG000000271511	5.64952e-152	1.38867	0.645	0.525	6.76586e-148	Endo	FKBP1A	20	FK506 binding protein 1A [Source:NCBI gene;Acc:374233]
RGS22	6.52044e-149	3.20319	0.314	0.071	7.80887e-145	Endo	RGS2	8	regulator of G-protein signaling 2 [Source:NCBI gene;Acc:378912]
STARD3	2.22451e-138	2.79707	0.306	0.022	2.66408e-134	Endo	STARD3	27	StAR related lipid transfer domain containing 3 [Source:NCBI gene;Acc:770436]
KARS	1.49988e-133	2.36251	0.302	0.076	1.79626e-129	Endo	KARS	11	lysyl-tRNA synthetase [Source:NCBI gene;Acc:415885]
ND61	1.29267e-124	1.28578	0.841	0.695	1.54811e-120	Endo	ND6	MT	NADH dehydrogenase subunit 6 [Source:NCBI gene;Acc:39116944]
HSPA21	1.07262e-119	1.3637	0.869	0.757	1.28457e-115	Endo	HSPA2	5	heat shock 70kDa protein 2 [Source:NCBI gene;Acc:423504]
HES4	3.0049e-113	2.75733	0.261	0.034	3.59867e-109	Endo	HES4	21	hes family bHLH transcription factor 4 [Source:NCBI gene;Acc:395128]
ENSGALG00000026970	1.17847e-104	1.70453	0.296	0.2	1.41133e-100	Endo	ENSGALG00000026970	5	interferon-induced transmembrane protein 1-like [Source:NCBI gene;Acc:770612]
HSPB91	1.43957e-101	1.56574	0.89	0.777	1.72403e-97	Endo	HSPB9	27	heat shock protein family B (small) member 9 [Source:NCBI gene;Acc:428310]
HSPA82	9.172e-101	1.37844	0.81	0.645	1.09844e-96	Endo	HSPA8	24	heat shock 70kDa protein 8 [Source:NCBI gene;Acc:395853]
ENSGALG00000028627	1.74008e-94	2.05836	0.335	0.132	2.08392e-90	Endo	TIMP3	1	TIMP metallopeptidase inhibitor 3 [Source:NCBI gene;Acc:396483]
TSC22D4	1.60561e-92	1.99694	0.325	0.144	1.92287e-88	Endo	TSC22D4	4	TSC22 domain family member 4 [Source:NCBI gene;Acc:768091]
GPX31	3.46685e-86	1.11934	0.288	0.26	4.1519e-82	Endo	GPX3	13	glutathione peroxidase 3 [Source:NCBI gene;Acc:427638]
TPM2	9.12817e-82	1.75856	0.282	0.123	1.09319e-77	Endo	TPM2	Z	tropomyosin 2 [Source:NCBI gene;Acc:396430]
ITM2A	3.0122e-74	0.889015	0.376	0.36	3.60741e-70	Endo	ITM2A	4	integral membrane protein 2A [Source:NCBI gene;Acc:422145]
COX32	1.69227e-73	0.827501	0.965	0.948	2.02667e-69	Endo	COX3	MT	cytochrome c oxidase subunit III [Source:NCBI gene;Acc:39116913]
CALM11	1.4427e-72	0.729554	0.373	0.409	1.72777e-68	Endo	CALM1	5	calmodulin 1 (phosphorylase kinase, delta) [Source:NCBI gene;Acc:396523]
CYTB2	1.17977e-71	0.847357	0.645	0.626	1.41289e-67	Endo	CYTB	MT	cytochrome b [Source:NCBI gene;Acc:39116918]
BTG11	1.95763e-70	0.969796	0.459	0.41	2.34446e-66	Endo	BTG1	1	BTG anti-proliferation factor 1 [Source:NCBI gene;Acc:396295]
ENSGALG00000042023	3.19918e-69	1.71235	0.257	0.113	3.83133e-65	Endo	ENSGALG00000042023	1
MYL6	1.59758e-67	0.618655	0.349	0.412	1.91326e-63	Endo	MYL6	33	myosin, light chain 6, alkali, smooth muscle and non-muscle [Source:NCBI gene;Acc:100996929]
ATP62	3.84863e-67	0.80051	0.859	0.81	4.60912e-63	Endo	ATP6	MT	ATP synthase F0 subunit 6 [Source:NCBI gene;Acc:39116912]
COII2	3.48805e-65	0.782488	0.906	0.884	4.17729e-61	Endo	COII	MT	Cytochrome c oxidase subunit 2 [Source:UniProtKB/Swiss-Prot;Acc:P18944]
HINTW	5.0589e-64	1.07229	0.257	0.264	6.05854e-60	Endo	HINTW	W	histidine triad nucleotide binding protein W [Source:NCBI gene;Acc:395423]
BSG1	3.68503e-63	0.937724	0.253	0.244	4.41319e-59	Endo	BSG	28	basigin (Ok blood group) [Source:NCBI gene;Acc:770363]
MCL1	7.38474e-63	1.22121	0.282	0.206	8.84396e-59	Endo	MCL1	25	BCL2 family apoptosis regulator [Source:NCBI gene;Acc:395674]
FOS1	3.65411e-61	0.845811	0.935	0.902	4.37616e-57	Endo	FOS	5	Fos proto-oncogene, AP-1 transcription factor subunit [Source:NCBI gene;Acc:396512]
UQCRHL	6.08003e-61	0.400109	0.275	0.372	7.28144e-57	Endo	UQCRHL	8	ubiquinol-cytochrome c reductase hinge protein like [Source:NCBI gene;Acc:771939]
RHOA	1.79793e-60	1.05646	0.284	0.224	2.1532e-56	Endo	RHOA	12	ras homolog family member A [Source:NCBI gene;Acc:395442]
ND43	1.09179e-59	0.73038	0.463	0.475	1.30753e-55	Endo	ND4	MT	NADH dehydrogenase subunit 4 [Source:NCBI gene;Acc:39116916]
HMGB11	1.20779e-58	0.758503	0.29	0.3	1.44644e-54	Endo	HMGB1	1	high mobility group box 1 [Source:NCBI gene;Acc:395724]
MT-CO13	5.00747e-58	0.667447	0.88	0.895	5.99694e-54	Endo	MT-CO1	MT	Cytochrome c oxidase subunit 1 [Source:UniProtKB/Swiss-Prot;Acc:P18943]
UBB1	7.91449e-58	0.488049	0.484	0.567	9.47839e-54	Endo	UBB	19	polyubiquitin-C-like [Source:NCBI gene;Acc:101747587]
DSTN1	2.42331e-56	0.689578	0.278	0.303	2.90216e-52	Endo	DSTN	3	destrin, actin depolymerizing factor [Source:NCBI gene;Acc:396539]
ND52	8.40018e-56	0.797951	0.363	0.362	1.00601e-51	Endo	ND5	MT	NADH-ubiquinone oxidoreductase chain 5 [Source:UniProtKB/Swiss-Prot;Acc:P18940]
MT-ND22	7.50868e-55	1.0064	0.28	0.244	8.99239e-51	Endo	MT-ND2	MT	NADH-ubiquinone oxidoreductase chain 2 [Source:UniProtKB/Swiss-Prot;Acc:P18937]
ND12	1.13048e-54	0.877441	0.508	0.439	1.35386e-50	Endo	ND1	MT	NADH dehydrogenase subunit 1 [Source:NCBI gene;Acc:39116926]
ND33	2.49045e-51	0.78002	0.529	0.501	2.98257e-47	Endo	ND3	MT	NADH dehydrogenase subunit 3 [Source:NCBI gene;Acc:39116938]
HSP90AA11	4.12771e-51	0.71439	0.661	0.693	4.94335e-47	Endo	HSP90AA1	5	heat shock protein 90 alpha family class A member 1 [Source:NCBI gene;Acc:423463]
ENSGALG000000433291	2.27311e-49	0.711167	0.551	0.532	2.72228e-45	Endo	ENSGALG00000043329	9	prothymosin, alpha [Source:NCBI gene;Acc:424931]
ENSGALG000000293301	8.69709e-48	0.253545	0.259	0.372	1.04156e-43	Endo	ENSGALG00000029330	32	mediator complex subunit 29 [Source:NCBI gene;Acc:107055391]
ENSGALG000000045091	5.12365e-47	0.678389	0.922	0.943	6.13608e-43	Endo	UBB	19	polyubiquitin-C-like [Source:NCBI gene;Acc:101747587]
ENSGALG000000343451	1.09969e-46	0.41156	0.196	0.263	1.31699e-42	Endo	ENSGALG00000034345	27	cytochrome c oxidase assembly factor 3 [Source:NCBI gene;Acc:772251]
H2AZ22	3.07378e-46	0.366067	0.21	0.284	3.68116e-42	Endo	H2AZ2	22	H2A histone family, member V [Source:NCBI gene;Acc:426617]
MBNL31	4.59425e-46	0.324427	0.202	0.297	5.50207e-42	Endo	MBNL3	4	muscleblind like splicing regulator 3 [Source:NCBI gene;Acc:422233]
RARRES22	3.65604e-45	0.823153	0.298	0.277	4.37847e-41	Endo	RARRES2	2	retinoic acid receptor responder (tazarotene induced) 2 [Source:NCBI gene;Acc:420366]
DDX52	5.87008e-44	0.279542	0.416	0.528	7.03001e-40	Endo	DDX5	18	DEAD-box helicase 5 [Source:NCBI gene;Acc:395629]
ENSGALG000000156171	1.13243e-41	0.319917	0.7	0.812	1.3562e-37	Endo	RPS23	Z	ribosomal protein S23 [Source:NCBI gene;Acc:427323]
PNRC11	3.22682e-40	0.452218	0.525	0.597	3.86444e-36	Endo	PNRC1	3	proline rich nuclear receptor coactivator 1 [Source:NCBI gene;Acc:421817]
GSTM31	1.37086e-39	0.294716	0.2	0.273	1.64174e-35	Endo	GSTM3	26	glutathione S-transferase 2-like [Source:NCBI gene;Acc:107050492]
DDX3X2	2.72338e-39	0.370349	0.249	0.319	3.26152e-35	Endo	DDX3X	1	DEAD-box helicase 3, X-linked [Source:NCBI gene;Acc:418567]
UBA52	5.36194e-38	0.256824	0.727	0.835	6.42146e-34	Endo	UBA52	28	ubiquitin A-52 residue ribosomal protein fusion product 1 [Source:NCBI gene;Acc:395958]
TIMM131	2.46975e-36	0.296206	0.198	0.272	2.95778e-32	Endo	TIMM13	28	translocase of inner mitochondrial membrane 13 [Source:NCBI gene;Acc:100859352]
ENSGALG00000031120	5.6611e-35	0.340047	0.198	0.251	6.77973e-31	Endo	HNRNPH2	13	heterogeneous nuclear ribonucleoprotein H2 (H') [Source:NCBI gene;Acc:395157]
BTG21	1.28193e-31	0.63906	0.747	0.689	1.53524e-27	Endo	BTG2	26	BTG anti-proliferation factor 2 [Source:NCBI gene;Acc:419932]
ACTB1	2.24348e-31	0.613897	0.843	0.838	2.68679e-27	Endo	ACTB	14	actin, beta [Source:NCBI gene;Acc:396526]
DUSP11	4.48316e-30	0.768789	0.335	0.299	5.36903e-26	Endo	DUSP1	13	dual specificity phosphatase 1 [Source:NCBI gene;Acc:374192]
JUN1	6.45218e-28	0.537543	0.741	0.74	7.72713e-24	Endo	JUN	8	Jun proto-oncogene, AP-1 transcription factor subunit [Source:NCBI gene;Acc:424673]
ENSGALG000000374411	7.86061e-28	0.321657	0.906	0.958	9.41387e-24	Endo	ENSGALG00000037441	25	ribosomal protein S27 [Source:NCBI gene;Acc:107055140]
S100A61	1.4762e-24	1.0826	0.251	0.092	1.7679e-20	Endo	S100A6	25	S100 calcium binding protein A6 [Source:NCBI gene;Acc:373951]
ATF31	2.95547e-21	0.826939	0.567	0.465	3.53947e-17	Endo	ATF3	3	activating transcription factor 3 [Source:NCBI gene;Acc:421369]
ENSGALG000000421031	7.14174e-16	1.20306	0.339	0.236	8.55295e-12	Endo	C5H11ORF96	5	chromosome 5 open reading frame, human C11orf96 [Source:NCBI gene;Acc:770209]
ENSGALG00000049450	0	8.5298	0.992	0.151	0	WBC	ENSGALG00000049450	15	immunoglobulin lambda like polypeptide 1 [Source:HGNC Symbol;Acc:HGNC:5870]
ENSGALG00000050515	0	7.6489	0.968	0.427	0	WBC	ENSGALG00000050515	KZ626833.1	collagen alpha-2(IV) chain-like [Source:NCBI gene;Acc:107051274]
JCHAIN	0	6.50505	0.995	0.077	0	WBC	JCHAIN	4	joining chain of multimeric IgA and IgM [Source:NCBI gene;Acc:374117]
TXNDC5	0	3.58889	0.774	0.021	0	WBC	TXNDC5	2	thioredoxin domain containing 5 [Source:NCBI gene;Acc:420867]
CRIP1	3.96373e-207	2.55539	0.474	0.012	4.74696e-203	WBC	CRIP1	8	cysteine rich protein 1 [Source:NCBI gene;Acc:101747696]
FKBP111	2.43766e-198	2.67068	0.784	0.134	2.91934e-194	WBC	FKBP11	33	FK506 binding protein 11 [Source:NCBI gene;Acc:107049506]
KCNMB1	2.04271e-189	1.85965	0.318	0.001	2.44635e-185	WBC	KCNMB1	13	potassium calcium-activated channel subfamily M regulatory beta subunit 1 [Source:NCBI gene;Acc:395301]
IRF4	1.03358e-178	2.17643	0.423	0.016	1.23782e-174	WBC	IRF4	2	interferon regulatory factor 4 [Source:NCBI gene;Acc:374179]
LMAN1L	6.36172e-175	2.10138	0.469	0.024	7.61879e-171	WBC	LMAN1L	Z	lectin, mannose binding 1 like [Source:NCBI gene;Acc:426849]
VIM	7.16007e-171	2.09637	0.523	0.042	8.5749e-167	WBC	VIM	2	vimentin [Source:NCBI gene;Acc:420519]
IFI30	2.66003e-166	2.61091	0.358	0.006	3.18565e-162	WBC	IFI30	28	IFI30, lysosomal thiol reductase [Source:NCBI gene;Acc:420129]
RGS1	3.16782e-155	2.24875	0.35	0.008	3.79378e-151	WBC	RGS1	8	regulator of G-protein signaling 1 [Source:NCBI gene;Acc:424360]
BLB21	2.93925e-130	1.76324	0.717	0.152	3.52005e-126	WBC	BLB2	16	Major histocompatibility complex class II beta chain BLB2, (similar to HLA class II, D beta chain) [Source:NCBI gene;Acc:101747454]
TSC22D41	5.66578e-125	1.2984	0.62	0.139	6.78534e-121	WBC	TSC22D4	4	TSC22 domain family member 4 [Source:NCBI gene;Acc:768091]
CD741	2.44701e-116	1.92814	0.477	0.064	2.93054e-112	WBC	CD74	13	CD74 molecule [Source:NCBI gene;Acc:414741]
HDLBP	7.59508e-103	1.60524	0.396	0.048	9.09587e-99	WBC	HDLBP	9	high density lipoprotein binding protein [Source:NCBI gene;Acc:395984]
S100A101	1.45925e-102	0.558095	0.493	0.125	1.74759e-98	WBC	S100A10	25	S100 calcium binding protein A10 [Source:NCBI gene;Acc:396506]
SERP13	1.53646e-96	1.49739	0.884	0.438	1.84006e-92	WBC	SERP1	9	stress associated endoplasmic reticulum protein 1 [Source:NCBI gene;Acc:107054146]
PITHD1	2.46068e-85	1.18601	0.329	0.052	2.94692e-81	WBC	PITHD1	23	PITH domain containing 1 [Source:NCBI gene;Acc:419684]
PRDX4	5.38374e-84	1.44336	0.434	0.081	6.44757e-80	WBC	PRDX4	1	peroxiredoxin 4 [Source:NCBI gene;Acc:418601]
TMED2	5.53601e-82	0.76675	0.412	0.122	6.62992e-78	WBC	TMED2	15	transmembrane p24 trafficking protein 2 [Source:NCBI gene;Acc:416821]
ENSGALG00000047875	8.76273e-79	1.01789	0.361	0.08	1.04942e-74	WBC	ENSGALG00000047875	1
SPCS3	5.16028e-77	0.90046	0.474	0.138	6.17995e-73	WBC	SPCS3	4	signal peptidase complex subunit 3 [Source:NCBI gene;Acc:396234]
BF1	6.42035e-77	1.157	0.313	0.048	7.68901e-73	WBC	BF1	16	MHC BF1 class I [Source:NCBI gene;Acc:693260]
DAD11	1.05525e-74	0.586115	0.617	0.268	1.26377e-70	WBC	DAD1	27	defender against cell death 1 [Source:NCBI gene;Acc:395343]
PDIA4	2.69343e-73	0.922092	0.275	0.051	3.22565e-69	WBC	PDIA4	2	protein disulfide isomerase family A member 4 [Source:NCBI gene;Acc:420785]
SPTY2D1	2.3405e-72	1.22495	0.323	0.057	2.80298e-68	WBC	SPTY2D1	5	SPT2 chromatin protein domain containing 1 [Source:NCBI gene;Acc:423083]
SSR2	5.09237e-71	1.14622	0.523	0.154	6.09862e-67	WBC	SSR2	25	signal sequence receptor subunit 2 [Source:NCBI gene;Acc:425656]
DNAJC3	1.14951e-69	0.780004	0.334	0.085	1.37665e-65	WBC	DNAJC3	1	DnaJ heat shock protein family (Hsp40) member C3 [Source:NCBI gene;Acc:418787]
SSR3	1.70717e-69	0.763213	0.345	0.095	2.0445e-65	WBC	SSR3	9	signal sequence receptor subunit 3 [Source:NCBI gene;Acc:425027]
ERLEC1	2.04236e-66	1.08298	0.385	0.095	2.44593e-62	WBC	ERLEC1	3	endoplasmic reticulum lectin 1 [Source:NCBI gene;Acc:101751309]
SEC61B2	3.1287e-66	1.30482	0.739	0.298	3.74694e-62	WBC	SEC61B	2	Sec61 translocon beta subunit [Source:NCBI gene;Acc:420997]
ENSGALG00000035206	8.73852e-64	0.829085	0.41	0.129	1.04652e-59	WBC	ENSGALG00000035206	33	canopy FGF signaling regulator 2 [Source:NCBI gene;Acc:100858933]
PDIA6	3.53267e-59	0.899967	0.302	0.073	4.23072e-55	WBC	PDIA6	3	protein disulfide isomerase family A member 6 [Source:NCBI gene;Acc:421940]
ENSGALG000000337891	4.24854e-59	0.701994	0.617	0.261	5.08806e-55	WBC	HSP90B1	1	heat shock protein 90 beta family member 1 [Source:NCBI gene;Acc:374163]
SSR1	3.24233e-58	0.37473	0.323	0.128	3.88301e-54	WBC	SSR1	2	signal sequence receptor subunit 1 [Source:NCBI gene;Acc:420871]
MANF2	4.4128e-57	0.591265	0.679	0.328	5.28477e-53	WBC	MANF	12	mesencephalic astrocyte derived neurotrophic factor [Source:NCBI gene;Acc:107048996]
ENSGALG00000006207	9.30777e-53	0.295717	0.348	0.157	1.1147e-48	WBC	HM13	20	histocompatibility minor 13 [Source:NCBI gene;Acc:100859573]
RRBP11	2.72875e-51	0.289444	0.296	0.114	3.26795e-47	WBC	RRBP1	3	ribosome binding protein 1 [Source:NCBI gene;Acc:396414]
ENSGALG000000269701	4.50567e-51	0.286879	0.431	0.197	5.39599e-47	WBC	ENSGALG00000026970	5	interferon-induced transmembrane protein 1-like [Source:NCBI gene;Acc:770612]
SEC61G2	1.68289e-50	1.12883	0.749	0.361	2.01543e-46	WBC	SEC61G	2	Sec61 translocon gamma subunit [Source:NCBI gene;Acc:776639]
B2M2	2.37651e-50	0.287254	0.919	0.563	2.8461e-46	WBC	B2M	10	beta-2-microglobulin [Source:NCBI gene;Acc:414830]
TMEM258	4.88492e-39	0.527081	0.55	0.284	5.85018e-35	WBC	TMEM258	5	transmembrane protein 258 [Source:NCBI gene;Acc:422964]
PPIB2	1.73781e-38	0.831381	0.814	0.487	2.08121e-34	WBC	PPIB	10	peptidylprolyl isomerase B (cyclophilin B) [Source:NCBI gene;Acc:396447]
RPL22L11	1.31477e-34	0.441985	0.404	0.206	1.57456e-30	WBC	RPL22L1	9	ribosomal protein L22 like 1 [Source:NCBI gene;Acc:100858296]
H2A-VIII	1.18818e-31	0.369702	0.367	0.175	1.42297e-27	WBC	H2A-VIII	1	histone cluster 1, H2A, III (similar to human histone cluster 2, class H2A, member C) [Source:NCBI gene;Acc:427881]
SELENOS	1.78392e-31	0.284325	0.27	0.124	2.13642e-27	WBC	SELENOS	10	selenoprotein S [Source:NCBI gene;Acc:415522]
NME2	1.49239e-25	0.276735	0.779	0.54	1.78729e-21	WBC	NME2	18	NME/NM23 nucleoside diphosphate kinase 2 [Source:NCBI gene;Acc:395916]
RPL322	6.42275e-17	0.267395	0.973	0.834	7.69188e-13	WBC	RPL32	12	ribosomal protein L32 [Source:NCBI gene;Acc:416122]
HBA1	0	6.61818	1	0.422	0	RBC	HBA1	14	hemoglobin subunit alpha 1 [Source:NCBI gene;Acc:416652]
HBBA	0	6.20058	0.989	0.31	0	RBC	HBBA	1	hemoglobin beta, subunit A [Source:NCBI gene;Acc:396485]
HBAD	0	6.04654	0.948	0.221	0	RBC	HBAD	14	hemoglobin alpha, subunit D [Source:NCBI gene;Acc:416651]
IFI27L2	0	5.74263	0.959	0.055	0	RBC	IFI27L2	23	interferon, alpha-inducible protein 27-like 2 [Source:NCBI gene;Acc:403121]
B2M3	0	4.51657	0.996	0.564	0	RBC	B2M	10	beta-2-microglobulin [Source:NCBI gene;Acc:414830]
FTH11	0	3.93209	1	0.781	0	RBC	FTH1	5	ferritin heavy chain 1 [Source:NCBI gene;Acc:395970]
ENSGALG00000038671	3.96355e-294	4.6235	0.75	0.018	4.74675e-290	RBC	ENSGALG00000038671	18	uncharacterized LOC422090 [Source:NCBI gene;Acc:422090]
ENSGALG00000047627	5.09461e-293	5.11879	0.705	0.014	6.10131e-289	RBC	ENSGALG00000047627	16
ENSGALG00000022875	3.48406e-270	4.26771	0.604	0.004	4.17251e-266	RBC	ENSGALG00000022875	2	myelin oligodendrocyte glycoprotein [Source:NCBI gene;Acc:421050]
ENSGALG00000030781	1.74152e-268	4.66632	0.679	0.014	2.08565e-264	RBC	CA2	2	carbonic anhydrase 2 [Source:NCBI gene;Acc:396257]
CREG1	1.11032e-261	4.50079	0.72	0.023	1.32972e-257	RBC	CREG1	1	cellular repressor of E1A stimulated genes 1 [Source:NCBI gene;Acc:768680]
GPX1	4.62931e-243	3.99166	0.746	0.059	5.54406e-239	RBC	GPX1	12	glutathione peroxidase 1 [Source:NCBI gene;Acc:100857115]
ENSGALG00000013101	9.14271e-210	3.84059	0.526	0.006	1.09493e-205	RBC	ENSGALG00000013101	16
ENSGALG00000003597	2.80104e-195	3.7504	0.608	0.022	3.35453e-191	RBC	AK2	23	adenylate kinase 2 [Source:NCBI gene;Acc:428227]
TAL1	4.57447e-190	3.61653	0.474	0.004	5.47839e-186	RBC	TAL1	8	TAL bHLH transcription factor 1, erythroid differentiation factor [Source:NCBI gene;Acc:396298]
C15orf48	1.04569e-167	3.54005	0.414	0.004	1.25231e-163	RBC	C15orf48	10	chromosome 15 open reading frame 48 [Source:HGNC Symbol;Acc:HGNC:29898]
SLC4A1	6.51869e-161	3.19646	0.396	0.003	7.80678e-157	RBC	SLC4A1	27	solute carrier family 4 member 1 (Diego blood group) [Source:NCBI gene;Acc:396532]
H3F3C1	2.83789e-154	2.31866	0.884	0.395	3.39866e-150	RBC	H3F3C	3	H3 histone, family 3C [Source:NCBI gene;Acc:427887]
WBP4	3.21622e-154	3.36692	0.612	0.051	3.85175e-150	RBC	WBP4	1	WW domain binding protein 4 [Source:NCBI gene;Acc:418829]
ITM2B	3.11163e-141	3.06942	0.668	0.118	3.72649e-137	RBC	ITM2B	1	integral membrane protein 2B [Source:NCBI gene;Acc:395969]
ENSGALG00000047208	2.18893e-134	3.05151	0.358	0.004	2.62146e-130	RBC	ENSGALG00000047208	8	Kruppel-like factor 1 (erythroid) [Source:NCBI gene;Acc:424577]
ENSGALG00000031149	2.09767e-123	2.32003	0.347	0.005	2.51217e-119	RBC	ENSGALG00000031149	26	CD55 molecule (Cromer blood group) [Source:NCBI gene;Acc:419852]
BF11	3.42323e-123	3.49222	0.53	0.046	4.09967e-119	RBC	BF1	16	MHC BF1 class I [Source:NCBI gene;Acc:693260]
EDF1	1.14535e-112	2.75157	0.608	0.12	1.37168e-108	RBC	EDF1	17	endothelial differentiation related factor 1 [Source:NCBI gene;Acc:417286]
ENSGALG00000006211	2.86863e-112	3.11095	0.433	0.028	3.43547e-108	RBC	BCL2L1	20	BCL2 like 1 [Source:NCBI gene;Acc:373954]
TMEM183A	2.37984e-109	2.98505	0.455	0.03	2.8501e-105	RBC	TMEM183A	26	transmembrane protein 183A [Source:NCBI gene;Acc:421156]
SYNM	1.80562e-100	2.79248	0.332	0.009	2.16241e-96	RBC	SYNM	10	synemin [Source:NCBI gene;Acc:395599]
ENSGALG00000053682	1.38938e-97	2.79753	0.336	0.011	1.66393e-93	RBC	ENSGALG00000053682	16	MHC-like class I Y [Source:NCBI gene;Acc:768350]
ENSGALG00000040101	2.03117e-97	2.31832	0.276	0.004	2.43253e-93	RBC	ENSGALG00000040101	16
CYB5A	1.51185e-93	2.83534	0.422	0.037	1.8106e-89	RBC	CYB5A	2	cytochrome b5 type A [Source:NCBI gene;Acc:414798]
MAIP1	3.19307e-89	2.80415	0.377	0.046	3.82402e-85	RBC	MAIP1	7	chromosome 7 open reading frame, human C2orf47 [Source:NCBI gene;Acc:424066]
ENSGALG00000034591	4.24459e-88	2.63736	0.41	0.033	5.08332e-84	RBC	ENSGALG00000034591	2	transmembrane protein 14C [Source:NCBI gene;Acc:420851]
RBM38	2.47793e-85	2.50818	0.317	0.012	2.96757e-81	RBC	RBM38	20	RNA binding motif protein 38 [Source:NCBI gene;Acc:768866]
PSMD9	3.27986e-84	2.71325	0.455	0.071	3.92796e-80	RBC	PSMD9	15	proteasome 26S subunit, non-ATPase 9 [Source:NCBI gene;Acc:416853]
HAGH	2.74128e-83	2.71076	0.455	0.06	3.28296e-79	RBC	HAGH	14	hydroxyacylglutathione hydrolase [Source:NCBI gene;Acc:416537]
VPS25	4.30004e-83	2.65593	0.433	0.054	5.14973e-79	RBC	VPS25	27	vacuolar protein sorting 25 homolog [Source:NCBI gene;Acc:420021]
CNBP	5.82432e-83	2.45851	0.56	0.126	6.97521e-79	RBC	CNBP	12	CCHC-type zinc finger nucleic acid binding protein [Source:NCBI gene;Acc:395731]
BF2	1.84267e-78	2.61011	0.422	0.043	2.20678e-74	RBC	BF2	16	Major histocompatibility complex class I antigen BF2 [Source:NCBI gene;Acc:425389]
CR1L	1.13935e-75	1.67351	0.325	0.022	1.36448e-71	RBC	CR1L	26	complement C3b/C4b receptor 1 like [Source:NCBI gene;Acc:419853]
BAG5	2.95429e-75	2.57367	0.31	0.019	3.53806e-71	RBC	BAG5	5	BCL2 associated athanogene 5 [Source:NCBI gene;Acc:423482]
HDGF	1.90426e-66	1.98672	0.601	0.168	2.28055e-62	RBC	HDGF	25	hepatoma-derived growth factor [Source:NCBI gene;Acc:776936]
TPT11	9.69747e-59	1.22033	0.903	0.661	1.16137e-54	RBC	TPT1	1	tumor protein, translationally-controlled 1 [Source:NCBI gene;Acc:396363]
ZFAND2A	4.77766e-55	2.6023	0.257	0.025	5.72172e-51	RBC	ZFAND2A	14	zinc finger AN1-type containing 2A [Source:NCBI gene;Acc:425104]
NFE2L2	3.81445e-54	2.12052	0.369	0.052	4.56818e-50	RBC	NFE2L2	7	nuclear factor, erythroid 2 like 2 [Source:NCBI gene;Acc:396014]
RPL23A1	9.7823e-54	1.22648	0.959	0.78	1.17153e-49	RBC	RPL23A	19	ribosomal protein L23a [Source:NCBI gene;Acc:417574]
OSTC	3.01352e-52	2.20295	0.351	0.069	3.609e-48	RBC	OSTC	4	oligosaccharyltransferase complex non-catalytic subunit [Source:NCBI gene;Acc:422525]
ITM2A1	2.96027e-51	1.56979	0.713	0.355	3.54522e-47	RBC	ITM2A	4	integral membrane protein 2A [Source:NCBI gene;Acc:422145]
IFI6	7.88437e-49	1.68015	0.336	0.05	9.44232e-45	RBC	IFI6	2	interferon alpha inducible protein 6 [Source:NCBI gene;Acc:403120]
TRAM1L1	3.6727e-47	2.20246	0.254	0.03	4.39843e-43	RBC	TRAM1L1	2	translocation associated membrane protein 1-like 1 [Source:NCBI gene;Acc:378918]
ISCA1	5.66941e-44	2.02144	0.317	0.053	6.78969e-40	RBC	ISCA1	Z	iron-sulfur cluster assembly 1 [Source:NCBI gene;Acc:427463]
EIF11	3.14181e-43	1.40849	0.765	0.549	3.76263e-39	RBC	EIF1	27	eukaryotic translation initiation factor 1 [Source:NCBI gene;Acc:420037]
SUMO2	8.02616e-41	1.75922	0.422	0.161	9.61212e-37	RBC	SUMO2	18	small ubiquitin-like modifier 2 [Source:NCBI gene;Acc:770125]
SAT1	6.32577e-39	1.47189	0.582	0.221	7.57574e-35	RBC	SAT1	1	spermidine/spermine N1-acetyltransferase 1 [Source:NCBI gene;Acc:374006]
MACF1	4.39648e-37	2.09279	0.261	0.043	5.26523e-33	RBC	MACF1	23	microtubule-actin crosslinking factor 1 [Source:NCBI gene;Acc:419671]
C5orf24	8.55706e-37	1.6927	0.463	0.174	1.02479e-32	RBC	C5orf24	13	chromosome 13 C5orf24 homolog [Source:NCBI gene;Acc:416311]
ISCU	1.1048e-36	1.95091	0.28	0.048	1.32311e-32	RBC	ISCU	15	iron-sulfur cluster assembly enzyme [Source:NCBI gene;Acc:416891]
ENSGALG00000013883	1.97498e-35	1.80696	0.34	0.078	2.36523e-31	RBC	ENSGALG00000013883	22	small nuclear ribonucleoprotein U4/U6.U5 subunit 27 [Source:NCBI gene;Acc:771295]
HMGN1	2.68977e-35	1.72557	0.369	0.144	3.22127e-31	RBC	HMGN1	1	high mobility group nucleosome binding domain 1 [Source:NCBI gene;Acc:395999]
C2H6orf52	7.17283e-35	1.83417	0.291	0.056	8.59018e-31	RBC	C2H6orf52	2	chromosome 2 C6orf52 homolog [Source:NCBI gene;Acc:420849]
BRI3	8.32799e-34	1.6404	0.381	0.144	9.9736e-30	RBC	BRI3	14	brain protein I3 [Source:NCBI gene;Acc:427655]
ENSGALG00000017153	1.04588e-32	1.79125	0.261	0.046	1.25255e-28	RBC	RDX	1	radixin [Source:NCBI gene;Acc:395511]
LAMP1	1.49207e-32	1.74785	0.362	0.111	1.7869e-28	RBC	LAMP1	1	lysosomal associated membrane protein 1 [Source:NCBI gene;Acc:396220]
EEF1B21	7.38875e-32	1.21479	0.72	0.509	8.84877e-28	RBC	EEF1B2	7	eukaryotic translation elongation factor 1 beta 2 [Source:NCBI gene;Acc:395723]
UBE2D3	1.77247e-31	1.78511	0.272	0.051	2.12271e-27	RBC	UBE2D3	4	ubiquitin conjugating enzyme E2 D3 [Source:NCBI gene;Acc:422713]
VIM1	3.08758e-29	1.46405	0.261	0.05	3.69768e-25	RBC	VIM	2	vimentin [Source:NCBI gene;Acc:420519]
HEXIM1	3.11287e-29	1.68814	0.34	0.097	3.72797e-25	RBC	HEXIM1	27	HEXIM P-TEFb complex subunit 1 [Source:HGNC Symbol;Acc:HGNC:24953]
EIF4EBP1	1.56941e-28	1.44605	0.429	0.148	1.87953e-24	RBC	EIF4EBP1	22	eukaryotic translation initiation factor 4E binding protein 1 [Source:NCBI gene;Acc:426773]
PABPC1	1.96733e-28	1.51171	0.392	0.12	2.35608e-24	RBC	PABPC1	2	poly(A) binding protein cytoplasmic 1 [Source:NCBI gene;Acc:430997]
CREBL2	1.2139e-24	1.57675	0.261	0.064	1.45376e-20	RBC	CREBL2	1	cAMP responsive element binding protein like 2 [Source:NCBI gene;Acc:426496]
ENSGALG00000052650	3.04803e-24	1.48454	0.328	0.124	3.65032e-20	RBC	RBIS	2	chromosome 8 open reading frame 59 [Source:NCBI gene;Acc:101751649]
SUMO3	5.88239e-24	1.3997	0.41	0.184	7.04475e-20	RBC	SUMO3	9	small ubiquitin-like modifier 3 [Source:NCBI gene;Acc:770553]
GTF2H5	3.62214e-21	1.40986	0.358	0.156	4.33787e-17	RBC	GTF2H5	3	general transcription factor IIH subunit 5 [Source:NCBI gene;Acc:769754]
TMED10	8.31332e-21	1.39571	0.31	0.106	9.95603e-17	RBC	TMED10	5	transmembrane p24 trafficking protein 10 [Source:NCBI gene;Acc:423362]
CDKN1B	9.01423e-21	1.5002	0.254	0.066	1.07954e-16	RBC	CDKN1B	1	cyclin dependent kinase inhibitor 1B [Source:NCBI gene;Acc:374106]
ENSGALG00000014381	1.39178e-20	1.37164	0.295	0.09	1.6668e-16	RBC	HNRNPAB	13	heterogeneous nuclear ribonucleoprotein A/B [Source:NCBI gene;Acc:396268]
HINTW1	2.60913e-20	0.358584	0.153	0.266	3.12469e-16	RBC	HINTW	W	histidine triad nucleotide binding protein W [Source:NCBI gene;Acc:395423]
LAPTM4A	6.54574e-20	1.36925	0.377	0.163	7.83918e-16	RBC	LAPTM4A	3	lysosomal protein transmembrane 4 alpha [Source:NCBI gene;Acc:421959]
ENSGALG000000311201	1.36154e-16	1.14859	0.448	0.246	1.63058e-12	RBC	HNRNPH2	13	heterogeneous nuclear ribonucleoprotein H2 (H') [Source:NCBI gene;Acc:395157]
NDUFB6	2.41476e-15	0.998354	0.507	0.31	2.89191e-11	RBC	NDUFB6	14	NADH:ubiquinone oxidoreductase subunit B6 [Source:NCBI gene;Acc:416391]
HIGD1C	2.29212e-14	1.19886	0.254	0.091	2.74505e-10	RBC	HIGD1C	2	HIG1 hypoxia inducible domain family member 1C [Source:NCBI gene;Acc:768335]
ENSGALG000000092291	4.47327e-13	0.98088	0.448	0.289	5.35719e-09	RBC	ATP6V0C	14	ATPase H+ transporting V0 subunit c [Source:NCBI gene;Acc:416753]
IRF1	5.08794e-12	0.95403	0.306	0.134	6.09332e-08	RBC	IRF1	13	interferon regulatory factor 1 [Source:NCBI gene;Acc:396384]
TAX1BP1	9.83492e-12	1.08469	0.254	0.127	1.17783e-07	RBC	TAX1BP1	2	Tax1 binding protein 1 [Source:NCBI gene;Acc:395490]
TAPBP	1.16078e-10	0.988553	0.284	0.132	1.39015e-06	RBC	TAPBP	16	TAP binding protein [Source:NCBI gene;Acc:417048]
EIF5	4.41661e-10	1.01168	0.261	0.139	5.28933e-06	RBC	EIF5	5	eukaryotic translation initiation factor 5 [Source:NCBI gene;Acc:423479]
ENSGALG000000045092	2.08586e-09	0.764877	0.981	0.942	2.49802e-05	RBC	UBB	19	polyubiquitin-C-like [Source:NCBI gene;Acc:101747587]
PRDX1	8.17951e-09	0.924767	0.321	0.184	9.79579e-05	RBC	PRDX1	8	peroxiredoxin 1 [Source:NCBI gene;Acc:424598]
ATP6V0E1	1.9554e-08	0.845559	0.302	0.186	0.000234178	RBC	ATP6V0E1	13	ATPase H+ transporting V0 subunit e1 [Source:NCBI gene;Acc:768854]
